# Supplementary material for: A transcriptome-based association study of growth, wood quality, and oleoresin traits in a slash pine breeding population
Source: PLoS Genet. 2022 Feb 2;18(2):e1010017. doi: 10.1371/journal.pgen.1010017 (PMC8843129; doi:10.1371/journal.pgen.1010017)
Supplement: S1 Table — (XLSX) [file pgen.1010017.s004.xlsx]

## Sheet: Phenotypic information
Trait	OY	H	DBH	ARW	WD	AM
T01	2.33	15.5	28	5.44783	0.470669	1837.71
T02	2.605	15.7	25.2	4.33478	0.477541	2059.39
T03	1.505	15	23.8	4.21304	0.478832	2101.03
T04	2.205	15.3	30.4	4.48696	0.474495	1961.13
T05	1.785	13	20.9	3.61304	0.469374	1795.92
T06	NA	14.2	13.6	4.81304	0.46747	1734.51
T07	0.87	13.6	14.3	3.53043	0.45974	1485.15
T08	2.935	17.5	27.3	5.89565	0.529316	2360.43
T09	1.44	16.1	21.6	4.1087	0.472894	1909.48
T10	2.1	14.8	21.4	4.31304	0.451926	2146.62
T100	NA	16.85	26.3	4.8087	0.481866	2198.92
T101	NA	16.7	27.8	NA	0.491634	2513.99
T102	NA	15.8	24.8	4.76087	0.471262	1856.85
T103	NA	17.1	19.5	3.72609	0.455773	1357.2
T104	NA	19.1	24.4	3.65652	0.462946	1588.57
T105	NA	22.3	28.9	5.14348	0.481993	2202.98
T106	NA	20.1	24.8	5.33043	0.521118	3022.62
T107	1.61	17.3	27.6	5.04348	0.476853	2037.19
T108	1.775	19	22.1	5.66522	0.468395	1764.34
T109	1.865	17.5	24.8	6.30435	0.511645	3159.5
T11	1.385	15.2	18.8	3.08696	0.462409	1571.26
T110	1.96	18.9	25.9	4.9	0.47232	1890.98
T111	1.475	17.3	23.7	5.60435	0.49009	3074.77
T112	2.72	16.7	19	4.0913	0.474094	1948.19
T113	NA	18.9	26.5	4.27826	0.510426	3120.19
T114	3.045	17.7	30	5.99565	0.538277	1797.11
T115	1.615	19.8	25.5	4.73043	0.475488	1993.15
T116	1.675	16.7	16.9	4.1087	0.473373	1795.69
T117	1.395	14	18.7	5.6913	0.480435	2152.73
T118	NA	17.5	21.5	4.21304	0.535305	1873.22
T119	1.425	13.5	16.7	3.33043	0.47303	1913.87
T12	1.865	18.3	24.4	3.2087	0.464107	1626.02
T120	1.565	15	19	4.32174	0.498776	1488.77
T121	NA	15.5	27.6	5.25652	0.540616	3666.63
T122	NA	19.7	23.2	4.51739	0.549342	2362.42
T123	2.295	15.7	19.5	4.0087	0.453432	1281.69
T124	2.4	16.1	25.6	NA	0.466111	1690.68
T125	NA	12	12.3	NA	0.456081	1367.12
T126	1.79	19.8	22.1	4.5913	0.4653	1664.53
T127	NA	18.6	24.2	4.26957	0.481028	2171.88
T128	2.475	17.9	26.9	5.76087	0.49371	2580.98
T129	2.125	16.5	20.4	3.92174	0.474021	1945.82
T13	1.485	15.5	20.3	3.26522	0.478633	2094.6
T130	1.015	20.7	26.6	NA	0.49806	2721.31
T131	1.176	16.2	15.2	3.57391	0.466327	1697.64
T132	1.9	16	22.4	4.76087	0.518686	3021.58
T133	NA	17.7	19	3.17826	0.462815	1584.36
T134	1.13	17.4	17.7	4.46957	0.483062	3753.1
T135	NA	19.2	23.4	4.17391	0.469383	1796.23
T136	2.695	17.3	24.6	4.66087	0.463241	1598.1
T137	2.285	17.5	21.4	NA	0.532226	3823.43
T138	NA	18.6	25.4	4.38696	0.465565	1673.06
T139	NA	15.7	20.6	3.65652	0.507929	2960.74
T14	NA	15	18.7	4.56957	0.479926	3830.9
T140	2.68	22.5	30.6	5.82609	0.467896	1748.27
T141	1.84	17.8	25.5	5.03043	0.48502	2300.63
T142	NA	20.1	20.4	3.73913	0.531909	2778.1
T143	1.805	22.7	29.6	6.30435	0.511645	3159.5
T144	2.91	18.7	26.7	5.05652	0.460728	1438.49
T145	NA	17.5	25.7	4.5	0.475707	2000.22
T146	2.715	20	26.7	5.51304	0.470559	1834.15
T147	1.635	17.3	19	3.71304	0.471716	1871.5
T148	1.495	21.7	25.3	5.58261	0.471086	1851.17
T149	1.64	18.5	26.5	4.18696	0.462772	1582.98
T15	1.57	14.2	19.1	3.16087	0.461391	1538.43
T150	1.325	21.8	28.8	4.78261	0.484071	2270.04
T151	1.68	13.8	16.8	3.39565	0.517722	3355.54
T152	NA	15.7	21.5	3.41739	0.51723	3318.81
T153	NA	15.8	23.8	4.26087	0.463544	1607.86
T154	1.41	16.5	22.2	3.97826	0.536769	1880.97
T155	NA	11.8	13.9	3.52727	0.454798	1325.74
T156	1.355	15.1	17.1	3.85652	0.471641	1869.06
T157	NA	16.1	22.2	4.4913	0.485362	2311.67
T158	1.865	17.5	29.1	5.25652	0.462009	1558.35
T159	NA	17.5	23.5	3.9	0.476765	2034.34
T16	2.075	18	24.6	4.37391	0.476269	2018.36
T160	2.01	18.4	20.6	4.35217	0.47233	1891.29
T161	1.355	12.9	16	3.42174	0.464633	2210.88
T162	2.41	17.1	21	4.05217	0.475044	1978.84
T163	1.13	13.5	16.8	3.87391	0.48216	1627.2
T164	NA	16.7	26.5	3.94348	0.46628	1696.13
T165	2.035	17	26.8	5.23043	0.469764	1808.53
T166	1.19	16.2	18.5	3.67391	0.44154	1383.41
T167	NA	17.7	27	NA	0.475565	1995.66
T168	NA	15.8	27.6	NA	0.473139	1917.39
T169	NA	14.7	14.9	2.91304	0.457606	1416.31
T17	2.61	14.6	24.3	3.72174	0.455826	1358.92
T170	NA	17.3	20.7	4.03913	0.4619	1554.82
T171	NA	15.5	20.7	4.12174	0.476134	2014
T172	NA	17.1	26.7	4.62609	0.464405	1635.64
T173	NA	16.7	19.6	3.23913	0.455882	1360.71
T174	NA	13.7	17.3	3.06087	0.463403	1603.31
T175	NA	20	27.4	4.95652	0.480873	2166.87
T176	NA	16.85	26.3	4.8087	0.481866	2198.92
T177	NA	15.5	22.1	3.73478	0.464982	1654.25
T178	NA	19	25.8	4.38261	0.484355	2279.2
T179	NA	18.3	21.4	3.33913	0.469535	1801.14
T18	NA	18.3	28.1	NA	0.52048	2764.77
T180	NA	16.3	25	4.52609	0.469005	1784.02
T181	NA	17.3	20.9	3.2	0.457724	1420.13
T182	NA	20.3	20.3	3.27826	0.471321	1858.76
T183	NA	21.9	29	5.47391	0.476525	2026.6
T184	NA	15.4	22.7	3.44783	0.480392	2151.37
T185	NA	15.8	16.4	2.53478	0.455534	1349.49
T186	NA	13.9	18.7	3.63913	0.455145	1336.95
T187	NA	15.7	20.5	3.18261	0.448072	1108.79
T188	NA	17.8	23.1	4.38261	0.461792	1551.34
T189	NA	16.3	20.3	2.81304	0.443378	957.341
T19	1.555	17.3	18.6	NA	0.488221	2403.91
T190	NA	17.9	24	3.2913	0.457052	1398.45
T191	NA	16.2	18.3	3.23043	0.467226	1726.65
T192	NA	20.7	26.7	4.9087	0.46775	1743.56
T193	NA	21.5	27	4.56522	0.456868	1392.53
T194	NA	22.8	23.2	4.15217	0.45789	1425.49
T195	NA	14.5	17.4	3.03043	0.456563	1382.68
T196	NA	13.3	16.4	2.76957	0.472401	1893.57
T20	1.535	14	19	NA	0.49446	2605.17
T200	NA	15.5	20.7	4.12174	0.476134	2014
T201	2.695	17.3	24.6	4.66087	0.463241	1598.1
T202	1.175	14.5	17.4	NA	0.46701	1719.69
T203	NA	15.8	27.6	NA	0.473139	1917.39
T204	NA	18.1	25.3	4.33913	0.459903	1490.42
T205	2.285	17.5	21.4	NA	0.532226	3823.43
T206	2.68	22.5	30.6	5.82609	0.467896	1748.27
T207	NA	15.8	27.6	NA	0.473139	1917.39
T208	NA	17.3	20.7	4.03913	0.4619	1554.82
T209	NA	15.5	22.9	3.7087	0.466505	1703.38
T21	NA	15.7	20.5	3.18261	0.448072	1108.79
T210	NA	15.5	22.1	3.73478	0.464982	1654.25
T211	NA	10.15	21.1	NA	0.510327	3117
T22	3	18.3	23.5	NA	0.511733	3139.73
T220	NA	15.5	18.8	NA	0.507444	3024
T221	NA	6.85	21.2	NA	0.478087	2077
T222	NA	21.7	24.9	NA	0.502019	2849
T223	NA	10.1	14.8	NA	0.477436	2056
T224	NA	15.1	14.6	NA	0.485434	2314
T225	NA	18.1	22.1	NA	0.494672	2612
T226	NA	9.15	18.8	NA	0.504251	2921
T227	1.981	18.8	23.9	4.48261	0.469749	1808.04
T229	1.41	16.5	22.2	3.97826	0.536769	1880.97
T23	1.355	15.1	17.1	3.85652	0.471641	1869.06
T230	2.395	17	25	4.64783	0.474764	1969.8
T231	NA	16.1	22.2	4.4913	0.485362	2311.67
T232	NA	10.2	17.2	4.47727	0.472786	1906
T233	NA	8	18.9	4.06087	0.46967	1805.49
T234	NA	15.5	23.1	NA	0.49089	2490
T235	NA	9.33	20.1	NA	0.501399	2829
T236	NA	10.33	20.8	NA	0.510637	3127
T237	NA	18.1	22.4	NA	0.501058	2818
T238	NA	17.7	22.1	NA	0.477746	2066
T239	NA	16.9	20.3	NA	0.507444	3024
T24	NA	15.9	19.8	NA	0.514481	3251
T240	2.01	17.3	23.2	3.93913	0.466099	1690.3
T241	NA	16.2	22.3	NA	0.493401	2571
T25	NA	15.5	23.5	NA	0.506173	2983
T250	NA	21.3	30.4	NA	0.508405	3055
T251	NA	15.9	16	NA	0.496253	2663
T252	NA	16.3	15.8	NA	0.498516	2736
T253	2.295	15.7	19.5	4.0087	0.453432	1281.69
T254	NA	21.9	32.5	NA	0.515752	3292
T255	2.075	18	24.6	4.37391	0.476269	2018.36
T256	NA	19.7	23.2	4.51739	0.549342	2362.42
T257	NA	18.3	28.1	NA	0.52048	2764.77
T258	3.3	18.3	26.1	4.37826	0.46677	1711.93
T259	3	18.3	23.5	NA	0.511733	3139.73
T26	NA	15.4	18.5	3.74783	0.466153	1692.04
T260	1.255	20.2	21.6	4.58696	0.539241	3219.66
T27	2.415	17.4	27.2	4.9	0.461083	1528.47
T28	NA	15.7	17.4	3.36522	0.461347	1537.01
T29	0.985	15	19.4	3.8087	0.422915	3013.71
T30	1.875	14.7	14	3.48696	0.458913	1458.48
T31	0.93	18.7	22.4	4.83043	0.48273	2226.76
T32	2.73	17.9	23.8	4.4	0.478208	2080.9
T33	2.288	16.1	20.7	4.66087	0.474105	1948.55
T34	2.965	18.7	24.4	4.07391	0.468355	1763.08
T35	1.17	14.7	18.6	NA	0.455404	1345.3
T36	1.405	14.5	21.8	NA	0.514805	1842.6
T37	1.85	12.5	17.9	NA	0.499714	2774.64
T38	2.065	14	20.9	4.48261	0.514031	2695.37
T39	NA	16.3	21.8	3.9913	0.463942	1620.72
T40	NA	12.9	14.5	2.23913	0.452262	1243.93
T41	NA	14.7	19.7	3.33043	0.460223	1500.74
T42	NA	20.7	23	4.45217	0.476139	2014.17
T43	NA	19.7	26.5	4.4087	0.458233	1436.54
T44	NA	16.1	17.7	3.23043	0.476607	2029.25
T45	NA	18.1	21.8	3.68696	0.470941	1846.48
T46	NA	18.5	26.6	5.73913	0.473862	1940.72
T47	NA	21.3	32	6.33913	0.474236	1952.78
T48	NA	16.5	20.5	3.91739	0.45746	1411.63
T49	NA	19	27.8	5.64348	0.486071	2334.56
T50	NA	16.2	19.3	2.56957	0.453652	1288.77
T51	NA	17.5	21	3.4	0.472911	1910.03
T52	NA	16.8	25.3	4.96522	0.477507	2058.28
T53	NA	12.18	17.9	3.21304	0.447675	1095.98
T54	NA	14.7	18.4	2.80435	0.453924	1297.56
T55	NA	15.7	20.2	3.47391	0.460119	1497.38
T56	NA	18.5	22.4	3.49565	0.471621	1868.43
T57	NA	14.2	18.7	3.59565	0.470939	1846.43
T58	NA	18.1	25.3	4.33913	0.459903	1490.42
T59	NA	16.3	26	4.61304	0.468656	1772.76
T60	NA	15	22	3.65652	0.452649	1256.4
T61	NA	16.3	21.5	5.41739	0.483934	2265.61
T62	NA	14.7	18.3	3.24348	0.452361	1247.13
T63	NA	15.5	22.9	3.7087	0.466505	1703.38
T64	NA	15.3	21.2	4.02174	0.452263	1243.97
T65	NA	18.3	23.5	4.11304	0.469263	1792.36
T66	NA	15.9	22.9	4.06087	0.46057	1511.93
T67	NA	17	26.7	4.43913	0.46284	1585.17
T68	NA	19.2	27.7	4.85652	0.472456	1895.37
T69	NA	17.2	20.2	3.57826	0.478477	2089.56
T70	NA	19.1	26.6	5.68696	0.475867	2005.39
T71	NA	17.8	25.6	4.25217	0.458389	1441.59
T72	NA	17.2	22.3	3.88261	0.470864	1843.99
T73	NA	17.8	26.7	5.06087	0.477409	2055.13
T74	1.88	19.8	25.7	5.86522	0.486485	2347.91
T75	NA	17.3	16.8	3.66522	0.389991	3584.7
T76	2.415	20.8	26.8	4.64783	0.472068	1882.82
T77	NA	17	20.3	3.5	0.563407	2668.66
T78	1.605	18.3	21.6	3.96957	0.495192	3297.36
T79	NA	20.1	23.3	4.3913	0.511563	2076.4
T80	1.925	18.2	19.5	4.9	0.47232	1890.98
T81	2.69	19.3	20.5	4.06087	0.531899	3073
T82	NA	18	20.8	4.3	0.454228	2193.71
T83	NA	12	17.3	3.98696	0.453653	1288.8
T84	1.625	13.7	15.6	3.38696	0.471978	1879.94
T85	1.94	15.3	17.7	3.48261	0.472687	1902.82
T86	NA	15.1	17.6	3.16522	0.511671	1782.42
T87	2.295	15.7	19.5	4.0087	0.453432	1281.69
T88	2.31	17	21.4	NA	0.470401	1829.07
T89	NA	16	22.8	NA	0.457645	1417.57
T90	NA	14.7	17.6	3.53043	0.446197	2775.86
T91	NA	13.3	16.4	2.76957	0.472401	1893.57
T92	NA	21.5	27	4.56522	0.456868	1392.53
T93	NA	16.2	18.3	3.23043	0.467226	1726.65
T94	NA	17.9	24	3.2913	0.457052	1398.45
T95	NA	20.7	25.2	4.5913	0.462017	1558.62
T96	NA	20.3	20.3	3.27826	0.471321	1858.76
T97	NA	16.3	25	4.52609	0.469005	1784.02
T98	NA	18.3	21.4	3.33913	0.469535	1801.14
T99	NA	18.1	28.7	5.50435	0.475073	1979.77
