# Supplementary material for: A transcriptome-based association study of growth, wood quality, and oleoresin traits in a slash pine breeding population
Source: PLoS Genet. 2022 Feb 2;18(2):e1010017. doi: 10.1371/journal.pgen.1010017 (PMC8843129; doi:10.1371/journal.pgen.1010017)
Supplement: S2 Table — (XLS) [file pgen.1010017.s005.xls]

## Sheet: Integrated_Function.anno.1
#GeneID	COG_class	COG_class_annotation	GO_annotation	KEGG_annotation	KOG_class	KOG_class_annotation	Pfam_annotation	Swissprot_annotation	eggNOG_class	eggNOG_class_annotation	nr_annotation
c351731.graph_c0_seq1	--	--	--	--	--	--	--	Nuclear pore complex protein NUP214 {ECO:0000303|PubMed:21189294} OS=Arabidopsis thaliana (Mouse-ear cress) PE=1 SV=1	--	--	hypothetical protein AMTR_s00119p00078800 [Amborella trichopoda]
c303869.graph_c0_seq1	83.2	--	Molecular Function: purine ribonucleoside binding (GO:0032550);; Molecular Function: adenyl ribonucleotide binding (GO:0032559);; Molecular Function: anion binding (GO:0043168);; Biological Process: response to stimulus (GO:0050896);;	--	--	--	NB-ARC domain;; NACHT domain;; Leucine rich repeat;; Leucine Rich Repeat;; Leucine Rich repeats (2 copies)	Putative disease resistance protein At4g11170 GN=At4g11170 OS=Arabidopsis thaliana (Mouse-ear cress) PE=2 SV=1	--	--	unknown [Picea sitchensis]
c235388.graph_c0_seq1	140	--	--	K14753|3.38908e-42|bpg:Bathy17g01940|K14753 guanine nucleotide-binding protein subunit beta-2-like 1 protein | (RefSeq) hypothetical protein	[T]	Signal transduction mechanisms	WD domain, G-beta repeat	Guanine nucleotide-binding protein subunit beta-like protein GN=GBLP OS=Chlamydomonas reinhardtii (Chlamydomonas smithii) PE=1 SV=1	--	--	G-protein beta subunit [Ustilaginoidea virens]
c305465.graph_c0_seq1	--	--	--	--	[S]	Function unknown	Armadillo/beta-catenin-like repeat;; HEAT repeats;; BTB/POZ domain;; Armadillo/beta-catenin-like repeat;; BTB/POZ domain;; Armadillo/beta-catenin-like repeat	ARM REPEAT PROTEIN INTERACTING WITH ABF2 GN=ARIA OS=Arabidopsis thaliana (Mouse-ear cress) PE=1 SV=2	--	--	predicted protein [Physcomitrella patens]
c306020.graph_c0_seq1	149	--	Molecular Function: protein serine/threonine kinase activity (GO:0004674);; Molecular Function: ATP binding (GO:0005524);; Biological Process: protein phosphorylation (GO:0006468);;	--	[T]	Signal transduction mechanisms	Protein kinase domain;; Protein tyrosine kinase	Casein kinase I isoform delta-like GN=At4g26100 OS=Arabidopsis thaliana (Mouse-ear cress) PE=2 SV=2	--	--	unnamed protein product [Coffea canephora]
c144552.graph_c0_seq1	--	--	--	K14496|2.60007e-93|nnu:104600341|K14496 abscisic acid receptor PYR/PYL family | (RefSeq) abscisic acid receptor PYL8-like	--	--	Polyketide cyclase / dehydrase and lipid transport;; Pathogenesis-related protein Bet v I family	Abscisic acid receptor PYL8 GN=MFH8.10 OS=Arabidopsis thaliana (Mouse-ear cress) PE=1 SV=1	--	--	PREDICTED: abscisic acid receptor PYL8-like [Nelumbo nucifera]
c318944.graph_c0_seq1	--	--	Molecular Function: DNA binding (GO:0003677);; Molecular Function: peroxidase activity (GO:0004601);; Biological Process: DNA recombination (GO:0006310);;	K03006|6.89304e-51|adu:107466525|K03006 DNA-directed RNA polymerase II subunit RPB1 [EC:2.7.7.6] | (RefSeq) DNA-directed RNA polymerase II subunit 1-like	[R]	General function prediction only	gag-polypeptide of LTR copia-type;; gag-polypeptide of LTR copia-type;; gag-polypeptide of LTR copia-type;; Integrase core domain	Endonuclease OS=Nicotiana tabacum (Common tobacco) PE=2 SV=1	--	--	hypothetical protein VITISV_037104 [Vitis vinifera]
c356902.graph_c0_seq1	69.3	--	--	K09560|1.62647e-111|nnu:104611582|K09560 suppressor of tumorigenicity protein 13 | (RefSeq) FAM10 family protein At4g22670-like	[OT]	--	TPR repeat;; Tetratricopeptide repeat;; Tetratricopeptide repeat;; Tetratricopeptide repeat;; Tetratricopeptide repeat;; Tetratricopeptide repeat;; Tetratricopeptide repeat	FAM10 family protein At4g22670 GN=At4g22670 OS=Arabidopsis thaliana (Mouse-ear cress) PE=1 SV=1	--	--	unknown [Picea sitchensis]
c319938.graph_c0_seq1	70.1	--	--	K10601|7.73392e-124|pop:POPTR_0013s09710g|K10601 E3 ubiquitin-protein ligase synoviolin [EC:2.3.2.27] | (RefSeq) POPTRDRAFT_774007; zinc finger family protein	[O]	Posttranslational modification, protein turnover, chaperones	--	ERAD-associated E3 ubiquitin-protein ligase HRD1A {ECO:0000305} OS=Arabidopsis thaliana (Mouse-ear cress) PE=2 SV=1	--	--	zinc finger family protein [Populus trichocarpa]
c56061.graph_c0_seq1	--	--	Molecular Function: nucleic acid binding (GO:0003676);; Molecular Function: protein kinase activity (GO:0004672);; Biological Process: DNA metabolic process (GO:0006259);; Cellular Component: membrane (GO:0016020);; Biological Process: protein metabolic process (GO:0019538);; Molecular Function: purine ribonucleoside binding (GO:0032550);; Molecular Function: adenyl ribonucleotide binding (GO:003…	--	[R]	General function prediction only	--	--	--	--	PREDICTED: uncharacterized protein LOC101296542 [Fragaria vesca subsp. vesca]
c355865.graph_c0_seq1	152	--	Molecular Function: obsolete ubiquitin thiolesterase activity (GO:0004221);; Biological Process: RNA processing (GO:0006396);; Biological Process: ubiquitin-dependent protein catabolic process (GO:0006511);; Molecular Function: metal ion binding (GO:0046872);;	K12849|5.02719e-112|ppp:PHYPADRAFT_119303|K12849 pre-mRNA-splicing factor 38A | (RefSeq) hypothetical protein	[S]	Function unknown	PRP38 family;; Pre-mRNA-splicing factor 38-associated hydrophilic C-term	Pre-mRNA-splicing factor 38 GN=PRP38 OS=Arabidopsis thaliana (Mouse-ear cress) PE=1 SV=1	--	--	unknown [Picea sitchensis]
c342611.graph_c0_seq1	117	--	--	K18953|5.26407e-180|smo:SELMODRAFT_448049|K18953 factor associated with neutral sphingomyelinase activation | (RefSeq) hypothetical protein	[U]	Intracellular trafficking, secretion, and vesicular transport	Beige/BEACH domain;; PH domain associated with Beige/BEACH;; WD domain, G-beta repeat;; PQQ-like domain;; PQQ-like domain;; Beige/BEACH domain;; Beige/BEACH domain	Suppressor of mec-8 and unc-52 protein homolog 1 GN=SMU1 OS=Arabidopsis thaliana (Mouse-ear cress) PE=1 SV=1	--	--	hypothetical protein SELMODRAFT_448049 [Selaginella moellendorffii]
c21319.graph_c0_seq1	--	--	--	--	--	--	--	--	--	--	hypothetical protein CL4132Contig1_04, partial [Pinus radiata]
c312622.graph_c0_seq1	72.4	--	Biological Process: drug transmembrane transport (GO:0006855);; Molecular Function: drug transmembrane transporter activity (GO:0015238);; Molecular Function: antiporter activity (GO:0015297);; Cellular Component: membrane (GO:0016020);;	K03327|7.94967e-135|nnu:104596015|K03327 multidrug resistance protein, MATE family | (RefSeq) protein DETOXIFICATION 35	[R]	General function prediction only	MatE;; MatE;; MatE	Protein TRANSPARENT TESTA 12 GN=F17J16_80 OS=Arabidopsis thaliana (Mouse-ear cress) PE=2 SV=1	--	--	PREDICTED: protein TRANSPARENT TESTA 12 [Nelumbo nucifera]
c360705.graph_c0_seq1	154	--	Molecular Function: ubiquitin-protein transferase activity (GO:0004842);; Biological Process: ubiquitin-dependent protein catabolic process (GO:0006511);;	K04554|8.55945e-88|aly:ARALYDRAFT_471931|K04554 ubiquitin-conjugating enzyme E2 J2 [EC:2.3.2.23] | (RefSeq) UBC34; ubiquitin-conjugating enzyme 32	[O]	Posttranslational modification, protein turnover, chaperones	Ubiquitin-conjugating enzyme;; RWD domain	Ubiquitin-conjugating enzyme E2 34 GN=UBC34 OS=Arabidopsis thaliana (Mouse-ear cress) PE=2 SV=1	--	--	probable ubiquitin-conjugating enzyme E2 [Picea mariana]
c312695.graph_c0_seq1	--	--	--	K13106|2.94827e-25|gmx:100783213|K13106 pre-mRNA-splicing factor CWC26 | (RefSeq) BUD13 homolog	[S]	Function unknown	Pre-mRNA-splicing factor of RES complex	--	--	--	unknown [Picea sitchensis]
c329720.graph_c0_seq1	201	--	Molecular Function: GTP binding (GO:0005525);; Biological Process: small GTPase mediated signal transduction (GO:0007264);; Biological Process: protein transport (GO:0015031);;	K07889|4.509e-119|atr:18445622|K07889 Ras-related protein Rab-5C | (RefSeq) ras-related protein RHN1	[U]	Intracellular trafficking, secretion, and vesicular transport	Ras family;; Miro-like protein;; ADP-ribosylation factor family;; Gtr1/RagA G protein conserved region;; Elongation factor Tu GTP binding domain	Ras-related protein RHN1 GN=RHN1 OS=Nicotiana plumbaginifolia (Leadwort-leaved tobacco) PE=2 SV=1	--	--	unknown [Picea sitchensis]
c141984.graph_c0_seq1	52.8	--	--	--	[O]	Posttranslational modification, protein turnover, chaperones	Ring finger domain;; Zinc finger, C3HC4 type (RING finger);; Anaphase-promoting complex subunit 11 RING-H2 finger;; Zinc finger, C3HC4 type (RING finger)	E3 ubiquitin-protein ligase CIP8 GN=CIP8 OS=Arabidopsis thaliana (Mouse-ear cress) PE=1 SV=1	--	--	Uncharacterized protein TCM_016258 [Theobroma cacao]
c197204.graph_c0_seq1	--	--	--	--	--	--	Autotransporter-associated beta strand repeat	--	--	--	--
c124901.graph_c0_seq1	--	--	Cellular Component: plasma membrane (GO:0005886);; Cellular Component: integral component of membrane (GO:0016021);; Biological Process: transmembrane transport (GO:0055085);;	--	--	--	OPT oligopeptide transporter protein	Probable metal-nicotianamine transporter YSL12 GN=OSJNBb0065J09.17 OS=Oryza sativa subsp. japonica (Rice) PE=2 SV=2	--	--	PREDICTED: probable metal-nicotianamine transporter YSL12 [Musa acuminata subsp. malaccensis]
c314835.graph_c0_seq1	374	--	Molecular Function: ATP binding (GO:0005524);; Cellular Component: chloroplast thylakoid (GO:0009534);; Cellular Component: chloroplast stroma (GO:0009570);; Biological Process: cytokinin metabolic process (GO:0009690);; Cellular Component: magnesium chelatase complex (GO:0010007);; Biological Process: photosynthesis (GO:0015979);; Biological Process: chlorophyll biosynthetic process (GO:0015995)…	K03404|0|pda:103719218|K03404 magnesium chelatase subunit D [EC:6.6.1.1] | (RefSeq) magnesium-chelatase subunit ChlD, chloroplastic	--	--	Magnesium chelatase, subunit ChlI;; Sigma-54 interaction domain;; AAA domain (dynein-related subfamily);; von Willebrand factor type A domain;; von Willebrand factor type A domain	Magnesium-chelatase subunit ChlD, chloroplastic (Precursor) GN=CHLD OS=Nicotiana tabacum (Common tobacco) PE=2 SV=1	--	--	PREDICTED: magnesium-chelatase subunit ChlD, chloroplastic [Nicotiana sylvestris]
c183198.graph_c0_seq1	120	--	Molecular Function: sulfate transmembrane transporter activity (GO:0015116);; Cellular Component: membrane (GO:0016020);; Biological Process: transport (GO:0044765);;	K17471|0|jcu:105649950|K17471 sulfate transporter 3 | (RefSeq) sulfate transporter 3.1-like	[P]	Inorganic ion transport and metabolism	Sulfate transporter family;; STAS domain;; Sulfate transporter family;; Sulfate transporter N-terminal domain with GLY motif;; Sulfate transporter N-terminal domain with GLY motif	Sulfate transporter 3.1 OS=Arabidopsis thaliana (Mouse-ear cress) PE=2 SV=1	--	--	hypothetical protein JCGZ_21885 [Jatropha curcas]
c326201.graph_c0_seq1	478	--	Molecular Function: phosphoglycerate kinase activity (GO:0004618);; Molecular Function: ATP binding (GO:0005524);; Cellular Component: cell wall (GO:0005618);; Cellular Component: nucleus (GO:0005634);; Cellular Component: mitochondrion (GO:0005739);; Biological Process: glycolytic process (GO:0006096);; Biological Process: response to cold (GO:0009409);; Cellular Component: chloroplast stroma (G…	K00927|0|sind:105175092|K00927 phosphoglycerate kinase [EC:2.7.2.3] | (RefSeq) phosphoglycerate kinase, chloroplastic	[G]	Carbohydrate transport and metabolism	Phosphoglycerate kinase	Phosphoglycerate kinase, chloroplastic (Precursor) OS=Nicotiana tabacum (Common tobacco) PE=1 SV=1	--	--	phosphoglycerate kinase 1 [Pinus massoniana]
c92566.graph_c0_seq1	--	--	Molecular Function: serine-type carboxypeptidase activity (GO:0004185);; Cellular Component: vacuole (GO:0005773);; Cellular Component: cytosol (GO:0005829);; Biological Process: proteolysis (GO:0006508);;	K16298|2.83662e-23|mus:103970187|K16298 serine carboxypeptidase-like clade IV [EC:3.4.16.-] | (RefSeq) serine carboxypeptidase-like	[OE]	--	--	Serine carboxypeptidase 3 (Precursor) OS=Oryza sativa subsp. japonica (Rice) PE=2 SV=1	--	--	unknown [Picea sitchensis]
c360937.graph_c0_seq1	106	--	Molecular Function: transporter activity (GO:0005215);; Biological Process: transport (GO:0006810);; Cellular Component: integral component of membrane (GO:0016021);; Molecular Function: metal ion binding (GO:0046872);;	K09872|3.21553e-163|atr:18995778|K09872 aquaporin PIP | (RefSeq) probable aquaporin PIP2-2	[G]	Carbohydrate transport and metabolism	Major intrinsic protein	Probable aquaporin PIP2-8, N-terminally processed GN=F12A24.3 OS=Arabidopsis thaliana (Mouse-ear cress) PE=1 SV=1	--	--	unknown [Picea sitchensis]
c163092.graph_c1_seq1	51.2	--	Cellular Component: nucleus (GO:0005634);; Molecular Function: zinc ion binding (GO:0008270);; Biological Process: glucuronoxylan metabolic process (GO:0010413);; Biological Process: xylan biosynthetic process (GO:0045492);;	K19040|1.51661e-13|gra:105776296|K19040 E3 ubiquitin-protein ligase ATL10/75/76/77/78 [EC:2.3.2.27] | (RefSeq) RING-H2 finger protein ATL74	[O]	Posttranslational modification, protein turnover, chaperones	Ring finger domain;; RING-H2 zinc finger;; Anaphase-promoting complex subunit 11 RING-H2 finger;; Zinc finger, C3HC4 type (RING finger);; Zinc finger, C3HC4 type (RING finger)	RING-H2 finger protein ATL72 GN=ATL72 OS=Arabidopsis thaliana (Mouse-ear cress) PE=2 SV=1	--	--	hypothetical protein 2_8497_02, partial [Pinus taeda]
c367021.graph_c0_seq1	52.4	--	--	--	--	--	Protein of unknown function, DUF547;; Leucine-zipper of ternary complex factor MIP1	--	--	--	PREDICTED: uncharacterized protein LOC103997985 isoform X1 [Musa acuminata subsp. malaccensis]
c356623.graph_c0_seq1	--	--	--	--	--	--	--	--	--	--	hypothetical protein [Phaseolus vulgaris]
c321769.graph_c0_seq1	172	--	Biological Process: translation (GO:0006412);; Molecular Function: organic cyclic compound binding (GO:0097159);; Molecular Function: heterocyclic compound binding (GO:1901363);;	--	[J]	Translation, ribosomal structure and biogenesis	Domain found in IF2B/IF5;; eIF4-gamma/eIF5/eIF2-epsilon	Eukaryotic translation initiation factor 5 GN=EIF5 OS=Zea mays (Maize) PE=2 SV=1	--	--	unknown [Picea sitchensis]
c92838.graph_c0_seq1	--	--	Cellular Component: endosome (GO:0005768);; Cellular Component: trans-Golgi network (GO:0005802);; Biological Process: unidimensional cell growth (GO:0009826);; Biological Process: salicylic acid mediated signaling pathway (GO:0009863);; Biological Process: xyloglucan biosynthetic process (GO:0009969);; Biological Process: endomembrane system organization (GO:0010256);; Molecular Function: transf…	K20888|9.7645e-21|pmum:103334403|K20888 xyloglucan galactosyltransferase MUR3 [EC:2.4.1.-] | (RefSeq) xyloglucan galactosyltransferase MUR3	[GMW]	--	--	Xyloglucan galactosyltransferase KATAMARI1 homolog OS=Oryza sativa subsp. japonica (Rice) PE=2 SV=1	--	--	PREDICTED: xyloglucan galactosyltransferase KATAMARI1 [Prunus mume]
c316216.graph_c0_seq1	--	--	Molecular Function: calcium ion binding (GO:0005509);; Cellular Component: endosome (GO:0005768);; Cellular Component: trans-Golgi network (GO:0005802);; Cellular Component: integral component of plasma membrane (GO:0005887);; Biological Process: protein targeting to vacuole (GO:0006623);; Cellular Component: cytoplasmic vesicle (GO:0016023);; Cellular Component: Golgi transport complex (GO:00171…	--	--	--	PA domain	Vacuolar-sorting receptor 3 (Precursor) GN=F26C24.12 OS=Arabidopsis thaliana (Mouse-ear cress) PE=2 SV=1	--	--	hypothetical protein OsJ_35003 [Oryza sativa Japonica Group]
c319731.graph_c0_seq1	--	--	Biological Process: metabolic process (GO:0008152);; Molecular Function: hydrolase activity (GO:0016787);;	--	[T]	Signal transduction mechanisms	Protein phosphatase 2C	Probable protein phosphatase 2C 15 GN=At1g68410 OS=Arabidopsis thaliana (Mouse-ear cress) PE=2 SV=1	--	--	unknown [Picea sitchensis]
c332322.graph_c0_seq1	--	--	--	--	--	--	--	--	--	--	unknown [Picea sitchensis]
c32204.graph_c0_seq1	--	--	Molecular Function: hydrolase activity, acting on ester bonds (GO:0016788);;	K01051|2.60753e-07|cit:102619559|K01051 pectinesterase [EC:3.1.1.11] | (RefSeq) pectinesterase	--	--	--	Pectinesterase (Precursor) OS=Ficus pumila var. awkeotsang (Jelly fig) PE=1 SV=1	--	--	unknown [Picea sitchensis]
c184380.graph_c0_seq1	--	--	Biological Process: response to stress (GO:0006950);;	--	--	--	ABA/WDS induced protein	--	--	--	water deficit inducible protein LP3-3 [Pinus taeda]
c347538.graph_c0_seq1	105	--	Biological Process: intracellular transport (GO:0046907);;	K15306|4.97623e-46|csv:101208327|K15306 Ran-binding protein 1 | (RefSeq) ran-binding protein 1 homolog a-like	[U]	Intracellular trafficking, secretion, and vesicular transport	RanBP1 domain;; WH1 domain	Ran-binding protein 1 homolog b OS=Arabidopsis thaliana (Mouse-ear cress) PE=1 SV=2	--	--	unknown [Picea sitchensis]
c326050.graph_c0_seq1	79	--	Molecular Function: nucleotide binding (GO:0000166);; Molecular Function: nucleic acid binding (GO:0003676);;	K12897|2.3075e-52|ppp:PHYPADRAFT_35028|K12897 transformer-2 protein | (RefSeq) hypothetical protein	[K]	Transcription	--	Serine/arginine-rich splicing factor SR45a GN=F22G5.31 OS=Arabidopsis thaliana (Mouse-ear cress) PE=1 SV=1	--	--	unknown [Picea sitchensis]
c205245.graph_c0_seq1	87.4	--	Molecular Function: ATP binding (GO:0005524);; Biological Process: obsolete ATP catabolic process (GO:0006200);; Biological Process: transport (GO:0006810);; Cellular Component: integral component of membrane (GO:0016021);; Molecular Function: ATPase activity, coupled to transmembrane movement of substances (GO:0042626);;	--	[Q]	Secondary metabolites biosynthesis, transport and catabolism	--	Putative pleiotropic drug resistance protein 7 OS=Oryza sativa subsp. japonica (Rice) PE=3 SV=1	--	--	ABC transporter ABCl1 [Ustilaginoidea virens]
c148892.graph_c0_seq1	--	--	Molecular Function: protein kinase activity (GO:0004672);; Molecular Function: ATP binding (GO:0005524);; Biological Process: defense response (GO:0006952);; Biological Process: signal transduction (GO:0007165);; Molecular Function: nucleoside-triphosphatase activity (GO:0017111);; Molecular Function: ADP binding (GO:0043531);;	--	--	--	TIR domain;; TIR domain	TMV resistance protein N GN=N OS=Nicotiana glutinosa (Tobacco) PE=1 SV=1	--	--	unknown [Picea sitchensis]
c224552.graph_c0_seq1	68.2	--	Molecular Function: RNA binding (GO:0003723);; Molecular Function: structural constituent of ribosome (GO:0003735);; Cellular Component: mitochondrial small ribosomal subunit (GO:0005763);; Biological Process: DNA-templated transcription, elongation (GO:0006354);; Biological Process: translation (GO:0006412);; Cellular Component: chloroplast envelope (GO:0009941);;	K02952|1.34228e-55|mus:103982835|K02952 small subunit ribosomal protein S13 | (RefSeq) 30S ribosomal protein S13, chloroplastic isoform X1	[J]	Translation, ribosomal structure and biogenesis	Ribosomal protein S13/S18	30S ribosomal protein S13, chloroplastic (Precursor) GN=RPS13 OS=Arabidopsis thaliana (Mouse-ear cress) PE=2 SV=1	--	--	PREDICTED: 30S ribosomal protein S13, chloroplastic-like isoform X2 [Musa acuminata subsp. malaccensis]
c179770.graph_c0_seq1	701	--	Molecular Function: metalloendopeptidase activity (GO:0004222);; Molecular Function: ATP binding (GO:0005524);; Biological Process: proteolysis (GO:0006508);; Cellular Component: chloroplast thylakoid membrane (GO:0009535);; Cellular Component: chloroplast envelope (GO:0009941);; Biological Process: photoinhibition (GO:0010205);; Molecular Function: nucleoside-triphosphatase activity (GO:0017111)…	K03798|0|spen:107017213|K03798 cell division protease FtsH [EC:3.4.24.-] | (RefSeq) ATP-dependent zinc metalloprotease FTSH, chloroplastic	[O]	Posttranslational modification, protein turnover, chaperones	Peptidase family M41;; ATPase family associated with various cellular activities (AAA);; AAA domain (dynein-related subfamily)	ATP-dependent zinc metalloprotease FTSH 5, chloroplastic (Precursor) GN=K5J14.7 OS=Arabidopsis thaliana (Mouse-ear cress) PE=1 SV=1	--	--	PREDICTED: ATP-dependent zinc metalloprotease FTSH, chloroplastic-like [Solanum tuberosum]
c353192.graph_c0_seq1	--	--	Molecular Function: binding (GO:0005488);;	--	--	--	Ring finger domain;; Zinc finger, C3HC4 type (RING finger)	--	--	--	PREDICTED: uncharacterized protein LOC103705956 [Phoenix dactylifera]
c206964.graph_c0_seq1	159	--	Molecular Function: GTPase activity (GO:0003924);; Molecular Function: protein binding (GO:0005515);; Molecular Function: GTP binding (GO:0005525);; Cellular Component: nucleus (GO:0005634);; Cellular Component: Golgi apparatus (GO:0005794);; Cellular Component: cytosol (GO:0005829);; Biological Process: obsolete GTP catabolic process (GO:0006184);; Biological Process: mRNA export from nucleus (G…	K07936|3.65952e-58|pxb:103927564|K07936 GTP-binding nuclear protein Ran | (RefSeq) GTP-binding nuclear protein Ran1B-like	[U]	Intracellular trafficking, secretion, and vesicular transport	Ras family	GTP-binding nuclear protein Ran-3 GN=RAN3 OS=Arabidopsis thaliana (Mouse-ear cress) PE=1 SV=2	--	--	GTP-binding nuclear protein Ran-3 [Morus notabilis]
c255121.graph_c0_seq1	--	--	--	--	[O]	Posttranslational modification, protein turnover, chaperones	--	--	--	--	--
c301182.graph_c0_seq1	--	--	Biological Process: response to stimulus (GO:0050896);;	--	--	--	--	--	--	--	hypothetical protein SELMODRAFT_58615, partial [Selaginella moellendorffii]
c36026.graph_c0_seq1	--	--	--	--	--	--	Chromo (CHRromatin Organisation MOdifier) domain	--	--	--	--
c207794.graph_c0_seq1	--	--	--	--	[R]	General function prediction only	Reverse transcriptase (RNA-dependent DNA polymerase)	--	--	--	PREDICTED: uncharacterized protein LOC103454030 [Malus domestica]
c361395.graph_c0_seq1	94.7	--	Molecular Function: methyltransferase activity (GO:0008168);; Biological Process: RNA metabolic process (GO:0016070);;	K03437|2.67672e-101|eus:EUTSA_v10025567mg|K03437 RNA methyltransferase, TrmH family | (RefSeq) hypothetical protein	[J]	Translation, ribosomal structure and biogenesis	SpoU rRNA Methylase family	--	--	--	PREDICTED: rRNA methyltransferase 3, mitochondrial-like [Camelina sativa]
c305367.graph_c0_seq1	122	--	--	K20299|0|atr:18427263|K20299 vacuolar protein sorting-associated protein 53 | (RefSeq) vacuolar protein sorting-associated protein 53 A	[U]	Intracellular trafficking, secretion, and vesicular transport	Vps53-like, N-terminal	Vacuolar protein sorting-associated protein 53 A OS=Arabidopsis thaliana (Mouse-ear cress) PE=1 SV=1	--	--	hypothetical protein AMTR_s00092p00123760 [Amborella trichopoda]
c348387.graph_c0_seq1	58.2	--	--	K19985|8.96573e-159|atr:18448721|K19985 exocyst complex component 6 | (RefSeq) exocyst complex component SEC15A	[U]	Intracellular trafficking, secretion, and vesicular transport	Exocyst complex subunit Sec15-like	Exocyst complex component SEC15B GN=SEC15B OS=Arabidopsis thaliana (Mouse-ear cress) PE=1 SV=1	--	--	hypothetical protein AMTR_s00066p00182330 [Amborella trichopoda]
c200775.graph_c0_seq1	--	--	Biological Process: metabolic process (GO:0008152);; Molecular Function: transferase activity, transferring hexosyl groups (GO:0016758);;	--	[GC]	--	UDP-glucoronosyl and UDP-glucosyl transferase	UDP-glycosyltransferase 87A2 GN=UGT87A2 OS=Arabidopsis thaliana (Mouse-ear cress) PE=1 SV=1	--	--	unknown [Picea sitchensis]
c142529.graph_c0_seq1	53.1	--	--	K07765|4.97856e-98|gmx:100809949|K07765 S2P endopeptidase [EC:3.4.24.85] | (RefSeq) membrane-bound transcription factor site-2 protease homolog	[O]	Posttranslational modification, protein turnover, chaperones	Peptidase family M50	--	--	--	PREDICTED: membrane-bound transcription factor site-2 protease [Glycine max]
c341711.graph_c0_seq1	113	--	Molecular Function: iron ion binding (GO:0005506);; Molecular Function: linoleate 13S-lipoxygenase activity (GO:0016165);; Biological Process: oxylipin biosynthetic process (GO:0031408);; Biological Process: oxidation-reduction process (GO:0055114);;	K15718|0|egr:104415564|K15718 linoleate 9S-lipoxygenase [EC:1.13.11.58] | (RefSeq) probable linoleate 9S-lipoxygenase 5	--	--	Lipoxygenase;; PLAT/LH2 domain;; Lipoxygenase;; Lipoxygenase	Seed linoleate 9S-lipoxygenase-3 GN=LOX1.3 OS=Glycine max (Soybean) PE=1 SV=1	--	--	unknown [Picea sitchensis]
c355644.graph_c0_seq1	--	--	--	K09839|0|thj:104805797|K09839 violaxanthin de-epoxidase [EC:1.23.5.1] | (RefSeq) violaxanthin de-epoxidase, chloroplastic	--	--	Violaxanthin de-epoxidase (VDE)	Violaxanthin de-epoxidase, chloroplastic (Precursor) GN=VDE1 OS=Spinacia oleracea (Spinach) PE=1 SV=2	--	--	PREDICTED: violaxanthin de-epoxidase, chloroplastic [Tarenaya hassleriana]
c338398.graph_c0_seq1	96.3	--	--	--	[O]	Posttranslational modification, protein turnover, chaperones	Trypsin;; Trypsin-like peptidase domain;; PDZ domain;; Peptidase S7, Flavivirus NS3 serine protease;; AT hook motif	Protease Do-like 9 GN=DEGP9 OS=Arabidopsis thaliana (Mouse-ear cress) PE=1 SV=1	--	--	PREDICTED: protease Do-like 9 [Musa acuminata subsp. malaccensis]
c303840.graph_c0_seq1	--	--	--	--	--	--	Proline-rich nuclear receptor coactivator	--	--	--	--
c163207.graph_c0_seq1	--	--	Molecular Function: purine ribonucleoside binding (GO:0032550);; Molecular Function: adenyl ribonucleotide binding (GO:0032559);; Molecular Function: anion binding (GO:0043168);; Biological Process: response to stimulus (GO:0050896);;	--	--	--	NB-ARC domain;; NACHT domain	Putative disease resistance protein At4g11170 GN=At4g11170 OS=Arabidopsis thaliana (Mouse-ear cress) PE=2 SV=1	--	--	putative NBS-LRR protein G8504 [Pinus monticola]
c37190.graph_c0_seq1	125	--	--	K02896|4.88174e-28|cme:CYME_CMI205C|K02896 large subunit ribosomal protein L24e | (RefSeq) 60S ribosomal protein L24	[J]	Translation, ribosomal structure and biogenesis	Ribosomal protein L24e	60S ribosomal protein L24-2 GN=F8J2_190 OS=Arabidopsis thaliana (Mouse-ear cress) PE=2 SV=2	--	--	60S ribosomal protein L24-A [Taphrina deformans PYCC 5710]
c220646.graph_c0_seq1	--	--	--	--	[R]	General function prediction only	--	--	--	--	unknown [Picea sitchensis]
c129832.graph_c0_seq1	--	--	--	--	[R]	General function prediction only	Reverse transcriptase (RNA-dependent DNA polymerase)	--	--	--	PREDICTED: uncharacterized protein LOC102621413 [Citrus sinensis]
c145108.graph_c0_seq1	--	--	Cellular Component: chloroplast (GO:0009507);;	--	--	--	--	--	--	--	ORF42a [Pinus thunbergii]
c318172.graph_c0_seq1	55.1	--	--	K15440|1.53287e-79|vvi:100253329|K15440 tRNA-specific adenosine deaminase 1 [EC:3.5.4.34] | (RefSeq) tRNA-specific adenosine deaminase 1	[A]	RNA processing and modification	Adenosine-deaminase (editase) domain	--	--	--	PREDICTED: tRNA-specific adenosine deaminase 1 isoform X3 [Vitis vinifera]
c308056.graph_c0_seq1	--	--	--	--	--	--	--	--	--	--	hypothetical protein L484_012136 [Morus notabilis]
c350962.graph_c0_seq1	--	--	Molecular Function: translation initiation factor activity (GO:0003743);;	--	--	--	Plant specific eukaryotic initiation factor 4B;; Plant specific eukaryotic initiation factor 4B	--	--	--	unknown [Picea sitchensis]
c111794.graph_c0_seq1	--	--	Molecular Function: nucleic acid binding (GO:0003676);;	--	[S]	Function unknown	Alba	--	--	--	unknown [Picea sitchensis]
c334524.graph_c0_seq1	--	--	Molecular Function: hydrolase activity (GO:0016787);;	--	--	--	GDSL-like Lipase/Acylhydrolase	GDSL esterase/lipase At2g04570 (Precursor) GN=At2g04570 OS=Arabidopsis thaliana (Mouse-ear cress) PE=2 SV=1	--	--	unknown [Picea sitchensis]
c169579.graph_c0_seq1	--	--	Cellular Component: nuclear pore (GO:0005643);; Cellular Component: cytosol (GO:0005829);; Molecular Function: structural constituent of nuclear pore (GO:0017056);;	K14306|2.84664e-90|atr:18436108|K14306 nuclear pore complex protein Nup62 | (RefSeq) nuclear pore complex protein NUP62	[Y]	Nuclear structure	Nsp1-like C-terminal region	Nuclear pore complex protein NUP62 {ECO:0000303|PubMed:21189294} OS=Arabidopsis thaliana (Mouse-ear cress) PE=1 SV=1	--	--	hypothetical protein AMTR_s00012p00215820 [Amborella trichopoda]
c357536.graph_c0_seq1	--	--	Molecular Function: ferroxidase activity (GO:0004322);; Biological Process: iron ion transport (GO:0006826);; Biological Process: cellular iron ion homeostasis (GO:0006879);; Biological Process: response to oxidative stress (GO:0006979);; Molecular Function: ferric iron binding (GO:0008199);; Cellular Component: chloroplast (GO:0009507);; Biological Process: response to abscisic acid (GO:0009737)…	K00522|2.77507e-50|gra:105776436|K00522 ferritin heavy chain [EC:1.16.3.2] | (RefSeq) ferritin-3, chloroplastic-like	[P]	Inorganic ion transport and metabolism	Ferritin-like domain	Ferritin-3, chloroplastic (Precursor) OS=Glycine max (Soybean) PE=2 SV=1	--	--	unknown [Picea sitchensis]
c238355.graph_c0_seq1	--	--	--	--	--	--	--	--	--	--	putative gag-pol polyprotein [Picea abies]
c333640.graph_c0_seq1	62.4	--	--	--	--	--	Sodium/calcium exchanger protein	Vacuolar cation/proton exchanger 3 GN=CAX3 OS=Arabidopsis thaliana (Mouse-ear cress) PE=1 SV=1	--	--	unknown [Picea sitchensis]
c361781.graph_c0_seq1	194	--	Molecular Function: cysteine-type endopeptidase activity (GO:0004197);; Biological Process: proteolysis (GO:0006508);;	--	[DO]	--	Caspase domain;; LSD1 zinc finger	Metacaspase-1 GN=T7I23.17 OS=Arabidopsis thaliana (Mouse-ear cress) PE=1 SV=1	--	--	metacaspase type I [Picea abies]
c318066.graph_c0_seq1	--	--	Molecular Function: DNA binding (GO:0003677);; Molecular Function: RNA binding (GO:0003723);; Molecular Function: RNA-directed DNA polymerase activity (GO:0003964);; Biological Process: RNA-dependent DNA biosynthetic process (GO:0006278);; Biological Process: DNA recombination (GO:0006310);; Cellular Component: membrane (GO:0016020);; Molecular Function: metal ion binding (GO:0046872);;	--	[R]	General function prediction only	--	Endonuclease OS=Nicotiana tabacum (Common tobacco) PE=2 SV=1	--	--	PREDICTED: uncharacterized protein LOC103651749 [Zea mays]
c320362.graph_c0_seq1	456	--	Molecular Function: protein serine/threonine kinase activity (GO:0004674);; Molecular Function: ATP binding (GO:0005524);; Cellular Component: cytosol (GO:0005829);; Biological Process: protein autophosphorylation (GO:0046777);;	K03083|0|nnu:104591398|K03083 glycogen synthase kinase 3 beta [EC:2.7.11.26] | (RefSeq) shaggy-related protein kinase epsilon	[G]	Carbohydrate transport and metabolism	Protein kinase domain;; Protein tyrosine kinase	Shaggy-related protein kinase epsilon GN=ASK5 OS=Arabidopsis thaliana (Mouse-ear cress) PE=2 SV=1	--	--	PREDICTED: shaggy-related protein kinase epsilon [Nelumbo nucifera]
c187569.graph_c0_seq1	--	--	Molecular Function: hydrolase activity, hydrolyzing O-glycosyl compounds (GO:0004553);; Biological Process: carbohydrate metabolic process (GO:0005975);;	K01188|5.73604e-22|mdm:103423646|K01188 beta-glucosidase [EC:3.2.1.21] | (RefSeq) beta-glucosidase 12-like	[G]	Carbohydrate transport and metabolism	Glycosyl hydrolase family 1	Beta-glucosidase 11 (Precursor) GN=OSJNBa0022H21.2 OS=Oryza sativa subsp. japonica (Rice) PE=3 SV=2	--	--	beta-glucosidase [Picea glauca]
c166781.graph_c0_seq1	--	--	Biological Process: signal transduction (GO:0007165);; Biological Process: response to organic substance (GO:0010033);;	--	--	--	Domain of unknown function (DUF4228)	--	--	--	unknown [Picea sitchensis]
c313186.graph_c0_seq1	--	--	--	--	[R]	General function prediction only	PPR repeat;; PPR repeat family;; PPR repeat;; Pentatricopeptide repeat domain;; PPR repeat family;; PPR repeat;; PPR repeat;; PPR repeat;; PPR repeat;; PPR repeat family;; Pentatricopeptide repeat domain;; PPR repeat;; PPR repeat;; PPR repeat family;; PPR repeat family;; PPR repeat;; PPR repeat;; Pentatricopeptide repeat domain	Pentatricopeptide repeat-containing protein At2g13600 GN=PCMP-E76 OS=Arabidopsis thaliana (Mouse-ear cress) PE=3 SV=1	--	--	PREDICTED: pentatricopeptide repeat-containing protein At2g13600-like [Cicer arietinum]
c103507.graph_c0_seq1	164	--	Molecular Function: magnesium ion binding (GO:0000287);; Cellular Component: mitochondrion (GO:0005739);; Molecular Function: electron transfer activity (GO:0009055);; Cellular Component: photosystem I (GO:0009522);; Cellular Component: chloroplast thylakoid membrane (GO:0009535);; Biological Process: photosynthesis (GO:0015979);; Cellular Component: integral component of membrane (GO:0016021);; …	K02689|9.45426e-59|cic:CICLE_v10004112mg|K02689 photosystem I P700 chlorophyll a apoprotein A1 | (RefSeq) hypothetical protein	--	--	Photosystem I psaA/psaB protein	Photosystem I P700 chlorophyll a apoprotein A1 {ECO:0000255|HAMAP-Rule:MF_00458} GN=CsCp034 OS=Cucumis sativus (Cucumber) PE=3 SV=1	--	--	hypothetical protein (mitochondrion) [Capsicum annuum]
c341944.graph_c0_seq1	--	--	--	--	--	--	Arabidopsis broad-spectrum mildew resistance protein RPW8;; NB-ARC domain;; NACHT domain	--	--	--	--
c215806.graph_c0_seq1	--	--	--	--	[R]	General function prediction only	--	--	--	--	conserved hypothetical protein [Ricinus communis]
c308897.graph_c0_seq1	--	--	--	--	--	--	N-terminal C2 in EEIG1 and EHBP1 proteins	--	--	--	PREDICTED: uncharacterized protein LOC104609370 [Nelumbo nucifera]
c330091.graph_c0_seq1	127	--	Molecular Function: DNA-binding transcription factor activity (GO:0003700);; Cellular Component: CCAAT-binding factor complex (GO:0016602);; Molecular Function: sequence-specific DNA binding (GO:0043565);; Biological Process: positive regulation of transcription, DNA-templated (GO:0045893);; Molecular Function: protein heterodimerization activity (GO:0046982);;	K08066|9.59198e-49|ppp:PHYPADRAFT_150383|K08066 nuclear transcription factor Y, gamma | (RefSeq) hypothetical protein	[K]	Transcription	Histone-like transcription factor (CBF/NF-Y) and archaeal histone;; Core histone H2A/H2B/H3/H4	Nuclear transcription factor Y subunit C-1 GN=T8P19.100 OS=Arabidopsis thaliana (Mouse-ear cress) PE=1 SV=1	--	--	unknown [Picea sitchensis]
c334845.graph_c0_seq1	155	--	Molecular Function: nucleic acid binding (GO:0003676);;	K11593|0|cic:CICLE_v10014186mg|K11593 eukaryotic translation initiation factor 2C | (RefSeq) hypothetical protein	[J]	Translation, ribosomal structure and biogenesis	Piwi domain;; Domain of unknown function (DUF1785);; Piwi domain;; Sodium:neurotransmitter symporter family	Protein argonaute 4A GN=P0038F12.13 OS=Oryza sativa subsp. japonica (Rice) PE=2 SV=1	--	--	argonaute/Zwille-like protein [Picea glauca]
c304482.graph_c0_seq1	71.2	--	Cellular Component: nucleus (GO:0005634);; Cellular Component: cytoplasm (GO:0005737);; Biological Process: iron-sulfur cluster assembly (GO:0016226);; Biological Process: negative regulation of apoptotic process (GO:0043066);; Molecular Function: iron-sulfur cluster binding (GO:0051536);;	--	[S]	Function unknown	Cytokine-induced anti-apoptosis inhibitor 1, Fe-S biogenesis	Anamorsin homolog 1 {ECO:0000255|HAMAP-Rule:MF_03115} OS=Picea sitchensis (Sitka spruce) PE=2 SV=1	--	--	RecName: Full=Anamorsin homolog 1; AltName: Full=Fe-S cluster assembly protein DRE2 homolog 1 [Picea sitchensis]
c129587.graph_c0_seq1	--	--	Biological Process: signal transduction (GO:0007165);; Molecular Function: purine ribonucleoside binding (GO:0032550);; Molecular Function: adenyl ribonucleotide binding (GO:0032559);; Molecular Function: anion binding (GO:0043168);;	--	--	--	Leucine Rich repeats (2 copies);; Leucine Rich Repeat	Putative disease resistance protein At4g19050 GN=At4g19050 OS=Arabidopsis thaliana (Mouse-ear cress) PE=3 SV=2	--	--	unknown [Picea sitchensis]
c353554.graph_c0_seq1	123	--	Molecular Function: enzyme inhibitor activity (GO:0004857);; Cellular Component: cell wall (GO:0005618);; Molecular Function: pectinesterase activity (GO:0030599);; Biological Process: cell wall modification (GO:0042545);; Biological Process: negative regulation of catalytic activity (GO:0043086);; Molecular Function: aspartyl esterase activity (GO:0045330);;	--	--	--	Pectinesterase;; Plant invertase/pectin methylesterase inhibitor;; Plant invertase/pectin methylesterase inhibitor	Pectinesterase 61 GN=K19E1.17 OS=Arabidopsis thaliana (Mouse-ear cress) PE=2 SV=1	--	--	unknown [Picea sitchensis]
c331754.graph_c0_seq1	--	--	--	--	--	--	--	--	--	--	unknown [Picea sitchensis]
c116040.graph_c0_seq1	--	--	--	--	--	--	DVL family	--	--	--	unknown [Picea sitchensis]
c221472.graph_c0_seq1	--	--	Biological Process: maltose metabolic process (GO:0000023);; Biological Process: sulfate assimilation (GO:0000103);; Biological Process: selenium compound metabolic process (GO:0001887);; Molecular Function: sulfate adenylyltransferase (ATP) activity (GO:0004781);; Cellular Component: cytosol (GO:0005829);; Cellular Component: plasma membrane (GO:0005886);; Biological Process: gluconeogenesis (GO…	K13811|1.34644e-47|tcc:TCM_020727|K13811 3'-phosphoadenosine 5'-phosphosulfate synthase [EC:2.7.7.4 2.7.1.25] | (RefSeq) Pseudouridine synthase/archaeosine transglycosylase-like family protein	[P]	Inorganic ion transport and metabolism	PUA-like domain	ATP sulfurylase 1, chloroplastic (Precursor) GN=APS1 OS=Arabidopsis thaliana (Mouse-ear cress) PE=1 SV=1	--	--	hypothetical protein CISIN_1g012433mg [Citrus sinensis]
c236544.graph_c0_seq1	--	--	--	--	--	--	--	--	--	--	hypothetical protein PRUPE_ppa026504mg, partial [Prunus persica]
c326914.graph_c0_seq1	70.1	--	Molecular Function: RNA binding (GO:0003723);; Cellular Component: plastid (GO:0009536);;	K14945|1.50865e-103|atr:18448465|K14945 protein quaking | (RefSeq) KH domain-containing protein At1g09660/At1g09670	[A]	RNA processing and modification	KH domain	KH domain-containing protein At2g38610 GN=At2g38610 OS=Arabidopsis thaliana (Mouse-ear cress) PE=1 SV=1	--	--	unknown [Picea sitchensis]
c153847.graph_c1_seq1	--	--	--	--	--	--	--	--	--	--	unknown [Picea sitchensis]
c305779.graph_c0_seq1	--	--	--	--	[R]	General function prediction only	PPR repeat family;; PPR repeat;; Pentatricopeptide repeat domain;; PPR repeat;; DYW family of nucleic acid deaminases	Pentatricopeptide repeat-containing protein At3g57430, chloroplastic (Precursor) GN=PCMP-H81 OS=Arabidopsis thaliana (Mouse-ear cress) PE=2 SV=2	--	--	unknown [Picea sitchensis]
c343672.graph_c0_seq1	--	--	--	K14190|0|atr:18433669|K14190 GDP-L-galactose phosphorylase [EC:2.7.7.69] | (RefSeq) GDP-L-galactose phosphorylase 2	[R]	General function prediction only	--	GDP-L-galactose phosphorylase 1 GN=VTC2 OS=Arabidopsis thaliana (Mouse-ear cress) PE=1 SV=1	--	--	unknown [Picea sitchensis]
c305636.graph_c0_seq1	--	--	--	--	--	--	PLAC8 family;; Protein of unknown function (DUF2985)	--	--	--	PREDICTED: uncharacterized protein LOC104602489 isoform X2 [Nelumbo nucifera]
c103964.graph_c0_seq1	--	--	--	--	[R]	General function prediction only	Reverse transcriptase (RNA-dependent DNA polymerase)	Uncharacterized mitochondrial protein AtMg00820 GN=AtMg00820 OS=Arabidopsis thaliana (Mouse-ear cress) PE=4 SV=1	--	--	hypothetical protein VITISV_036649 [Vitis vinifera]
c204217.graph_c0_seq1	87	--	Molecular Function: threonine-type endopeptidase activity (GO:0004298);; Cellular Component: nucleus (GO:0005634);; Cellular Component: cytoplasm (GO:0005737);; Biological Process: ubiquitin-dependent protein catabolic process (GO:0006511);; Cellular Component: proteasome core complex, alpha-subunit complex (GO:0019773);;	K02731|2.97614e-29|gsl:Gasu_20880|K02731 20S proteasome subunit alpha 4 [EC:3.4.25.1] | (RefSeq) 20S proteasome subunit alpha 4	[O]	Posttranslational modification, protein turnover, chaperones	Proteasome subunit A N-terminal signature;; Proteasome subunit	Proteasome subunit alpha type-7-B OS=Oryza sativa subsp. japonica (Rice) PE=2 SV=1	--	--	n-terminal nucleophile aminohydrolase [Lichtheimia corymbifera JMRC:FSU:9682]
c353631.graph_c0_seq1	--	--	Molecular Function: hydrolase activity (GO:0016787);;	--	[I]	Lipid transport and metabolism	Lipase (class 3)	--	--	--	unknown [Picea sitchensis]
c340579.graph_c0_seq1	--	--	Molecular Function: nucleic acid binding (GO:0003676);; Molecular Function: catalytic activity (GO:0003824);;	--	--	--	Protein of unknown function (DUF 659)	--	--	--	PREDICTED: uncharacterized protein LOC104882433 [Vitis vinifera]
c307788.graph_c0_seq1	384	--	Cellular Component: multivesicular body (GO:0005771);; Biological Process: intracellular protein transport (GO:0006886);; Cellular Component: retromer complex (GO:0030904);; Biological Process: retrograde transport, endosome to Golgi (GO:0042147);;	K18468|0|atr:18444749|K18468 vacuolar protein sorting-associated protein 35 | (RefSeq) vacuolar protein sorting-associated protein 35B	[U]	Intracellular trafficking, secretion, and vesicular transport	Vacuolar protein sorting-associated protein 35	Vacuolar protein sorting-associated protein 35B GN=VPS35B OS=Arabidopsis thaliana (Mouse-ear cress) PE=1 SV=1	--	--	hypothetical protein AMTR_s00052p00172760 [Amborella trichopoda]
c176917.graph_c0_seq1	119	--	--	--	--	--	Uroporphyrinogen-III synthase HemD	--	--	--	PREDICTED: uncharacterized protein LOC104606904 [Nelumbo nucifera]
c305552.graph_c0_seq1	207	--	Cellular Component: nucleus (GO:0005634);; Cellular Component: chloroplast (GO:0009507);; Molecular Function: potassium ion transmembrane transporter activity (GO:0015079);; Cellular Component: membrane (GO:0016020);; Biological Process: potassium ion transmembrane transport (GO:0071805);;	K03549|2.44753e-152|mus:103992353|K03549 KUP system potassium uptake protein | (RefSeq) potassium transporter 23	--	--	K+ potassium transporter;; K+ potassium transporter;; K+ potassium transporter;; K+ potassium transporter	Putative potassium transporter 12 GN=T13D8.5 OS=Arabidopsis thaliana (Mouse-ear cress) PE=1 SV=2	--	--	potassium transporter [Phragmites australis]
c318763.graph_c0_seq1	76.6	--	Biological Process: metabolic process (GO:0008152);; Molecular Function: serine-type peptidase activity (GO:0008236);;	--	--	--	Subtilase family;; Subtilase family;; PA domain	Subtilisin-like protease SBT5.3 (Precursor) OS=Arabidopsis thaliana (Mouse-ear cress) PE=2 SV=1	--	--	subtilisin-like protein [Picea abies]
c202985.graph_c0_seq1	--	--	--	--	--	--	TPR repeat;; Tetratricopeptide repeat;; Tetratricopeptide repeat;; Tetratricopeptide repeat	--	--	--	unknown [Picea sitchensis]
c162148.graph_c0_seq1	307	--	Biological Process: carbohydrate metabolic process (GO:0005975);; Biological Process: cellular metabolic process (GO:0044237);; Molecular Function: UDP-glucuronate 5'-epimerase activity (GO:0050379);; Molecular Function: coenzyme binding (GO:0050662);;	K08679|0|pvu:PHAVU_003G152300g|K08679 UDP-glucuronate 4-epimerase [EC:5.1.3.6] | (RefSeq) hypothetical protein	[M]	Cell wall/membrane/envelope biogenesis	NAD dependent epimerase/dehydratase family;; 3-beta hydroxysteroid dehydrogenase/isomerase family;; RmlD substrate binding domain;; Polysaccharide biosynthesis protein;; Male sterility protein;; NADH(P)-binding;; short chain dehydrogenase	UDP-glucuronate 4-epimerase 1 GN=F17I23.220 OS=Arabidopsis thaliana (Mouse-ear cress) PE=1 SV=1	--	--	hypothetical protein PHAVU_003G152300g [Phaseolus vulgaris]
c338448.graph_c0_seq1	159	--	Biological Process: glycerol ether metabolic process (GO:0006662);; Molecular Function: acetylglucosaminyltransferase activity (GO:0008375);; Molecular Function: electron transfer activity (GO:0009055);; Molecular Function: protein disulfide oxidoreductase activity (GO:0015035);; Cellular Component: membrane (GO:0016020);; Biological Process: cell redox homeostasis (GO:0045454);;	K03671|6.7128e-64|ppp:PHYPADRAFT_118108|K03671 thioredoxin 1 | (RefSeq) hypothetical protein	[O]	Posttranslational modification, protein turnover, chaperones	Thioredoxin	Thioredoxin M-type, chloroplastic (Precursor) OS=Pisum sativum (Garden pea) PE=2 SV=1	--	--	unknown [Picea sitchensis]
c137334.graph_c0_seq1	93.6	--	Molecular Function: hydrolase activity, hydrolyzing O-glycosyl compounds (GO:0004553);; Biological Process: carbohydrate metabolic process (GO:0005975);;	K01188|8.16925e-43|crb:CARUB_v10025373mg|K01188 beta-glucosidase [EC:3.2.1.21] | (RefSeq) hypothetical protein	[G]	Carbohydrate transport and metabolism	Glycosyl hydrolase family 1	Beta-glucosidase 13 (Precursor) OS=Oryza sativa subsp. japonica (Rice) PE=2 SV=2	--	--	beta-glucosidase [Picea glauca]
c338128.graph_c0_seq1	--	--	--	K17362|3.56765e-26|atr:18426660|K17362 acyl-coenzyme A thioesterase 13 [EC:3.1.2.-] | (RefSeq) acyl-coenzyme A thioesterase 13	[R]	General function prediction only	Thioesterase superfamily	--	--	--	unknown [Picea sitchensis]
c306053.graph_c0_seq1	--	--	--	K12126|1.18344e-25|ppp:PHYPADRAFT_164436|K12126 phytochrome-interacting factor 3 | (RefSeq) hypothetical protein	--	--	Helix-loop-helix DNA-binding domain	Transcription factor SPATULA OS=Arabidopsis thaliana (Mouse-ear cress) PE=1 SV=1	--	--	unknown [Picea sitchensis]
c11176.graph_c0_seq1	--	--	--	--	[T]	Signal transduction mechanisms	Arfaptin-like domain	--	--	--	--
c334651.graph_c0_seq1	--	--	Cellular Component: nucleus (GO:0005634);; Biological Process: response to auxin (GO:0009733);;	K14488|1.37537e-29|aly:ARALYDRAFT_324630|K14488 SAUR family protein | (RefSeq) auxin-responsive family protein	--	--	Auxin responsive protein	Indole-3-acetic acid-induced protein ARG7 GN=ARG7 OS=Vigna radiata var. radiata (Mung bean) PE=2 SV=1	--	--	unknown [Picea sitchensis]
c208347.graph_c0_seq1	--	--	--	--	--	--	--	--	--	--	PREDICTED: uncharacterized protein LOC104709061 [Camelina sativa]
c111948.graph_c0_seq1	154	--	Molecular Function: ATP:ADP antiporter activity (GO:0005471);; Molecular Function: ATP binding (GO:0005524);; Biological Process: transport (GO:0006810);; Cellular Component: integral component of membrane (GO:0016021);; Molecular Function: oxidoreductase activity, acting on single donors with incorporation of molecular oxygen, incorporation of two atoms of oxygen (GO:0016702);;	K03301|2.92369e-84|pper:PRUPE_ppa002937mg|K03301 ATP:ADP antiporter, AAA family | (RefSeq) hypothetical protein	--	--	TLC ATP/ADP transporter	ADP,ATP carrier protein 2, chloroplastic (Precursor) GN=AATP2 OS=Arabidopsis thaliana (Mouse-ear cress) PE=1 SV=2	--	--	hypothetical protein PRUPE_ppa002937mg [Prunus persica]
c338583.graph_c0_seq1	--	--	Molecular Function: nucleic acid binding (GO:0003676);; Molecular Function: DNA-binding transcription factor activity (GO:0003700);; Cellular Component: intracellular (GO:0005622);; Biological Process: regulation of transcription, DNA-templated (GO:0006355);; Molecular Function: zinc ion binding (GO:0008270);; Biological Process: response to aluminum ion (GO:0010044);; Biological Process: respons…	--	[R]	General function prediction only	Zinc-finger double-stranded RNA-binding;; Zinc-finger of C2H2 type;; Zinc finger, C2H2 type	Zinc finger protein STOP1 homolog OS=Oryza sativa subsp. japonica (Rice) PE=2 SV=1	--	--	STOP1-like protein [Physcomitrella patens]
c301295.graph_c0_seq1	268	--	Molecular Function: actin binding (GO:0003779);; Molecular Function: structural constituent of cytoskeleton (GO:0005200);; Molecular Function: ATP binding (GO:0005524);; Cellular Component: cytosol (GO:0005829);; Cellular Component: Arp2/3 protein complex (GO:0005885);; Biological Process: multidimensional cell growth (GO:0009825);; Biological Process: trichome morphogenesis (GO:0010090);; Biolog…	K18584|0|fve:101309215|K18584 actin-related protein 3 | (RefSeq) actin-related protein 3	[Z]	Cytoskeleton	Actin;; Actin;; Actin	Actin-related protein 3 OS=Oryza sativa subsp. japonica (Rice) PE=2 SV=1	--	--	PREDICTED: actin-related protein 3-like [Fragaria vesca subsp. vesca]
c315028.graph_c0_seq1	100	--	Biological Process: multicellular organism development (GO:0007275);; Cellular Component: nuclear lumen (GO:0031981);; Biological Process: cellular macromolecule metabolic process (GO:0044260);; Biological Process: cellular process (GO:0044763);; Biological Process: nucleic acid metabolic process (GO:0090304);;	K11672|1.72349e-154|atr:18436177|K11672 actin-related protein 5 | (RefSeq) actin-related protein 5	[Z]	Cytoskeleton	Actin	Actin-related protein 5 GN=ARP5 OS=Arabidopsis thaliana (Mouse-ear cress) PE=1 SV=2	--	--	actin related protein 5, partial [Pinus massoniana]
c363688.graph_c0_seq1	--	--	--	K03939|6.85762e-39|cit:102614839|K03939 NADH dehydrogenase (ubiquinone) Fe-S protein 6 | (RefSeq) NADH dehydrogenase [ubiquinone] iron-sulfur protein 6, mitochondrial	[C]	Energy production and conversion	Zinc-finger domain	NADH dehydrogenase [ubiquinone] iron-sulfur protein 6, mitochondrial (Precursor) GN=At3g03070 OS=Arabidopsis thaliana (Mouse-ear cress) PE=3 SV=1	--	--	hypothetical protein CICLE_v10023015mg [Citrus clementina]
c318099.graph_c0_seq1	229	--	Molecular Function: succinate-CoA ligase (ADP-forming) activity (GO:0004775);; Molecular Function: ATP binding (GO:0005524);;	K01648|0|nnu:104607114|K01648 ATP citrate (pro-S)-lyase [EC:2.3.3.8] | (RefSeq) ATP-citrate synthase alpha chain protein 2	[C]	Energy production and conversion	ATP-grasp domain	ATP-citrate synthase alpha chain protein 3 GN=ACLA-3 OS=Oryza sativa subsp. japonica (Rice) PE=2 SV=1	--	--	unknown [Picea sitchensis]
c126432.graph_c1_seq1	--	--	--	--	--	--	Phloem protein 2	Putative F-box protein PP2-B12 GN=PP2B12 OS=Arabidopsis thaliana (Mouse-ear cress) PE=3 SV=1	--	--	unknown [Picea sitchensis]
c194892.graph_c0_seq1	--	--	--	--	--	--	--	--	--	--	unknown [Picea sitchensis]
c333383.graph_c0_seq1	202	--	--	--	--	--	Protein of unknown function (DUF3326)	--	--	--	unknown [Picea sitchensis]
c302956.graph_c0_seq1	--	--	--	--	[R]	General function prediction only	--	--	--	--	PREDICTED: extended synaptotagmin-1-like isoform X1 [Nelumbo nucifera]
c232971.graph_c0_seq1	--	--	Molecular Function: acyl carrier activity (GO:0000036);; Biological Process: fatty acid biosynthetic process (GO:0006633);; Cellular Component: plastid (GO:0009536);; Molecular Function: acyl-[acyl-carrier-protein] hydrolase activity (GO:0016297);;	K10781|6.13378e-28|pper:PRUPE_ppa006328mg|K10781 fatty acyl-ACP thioesterase B [EC:3.1.2.14 3.1.2.21] | (RefSeq) hypothetical protein	--	--	Acyl-ATP thioesterase	Palmitoyl-acyl carrier protein thioesterase, chloroplastic (Precursor) GN=FATB1 OS=Gossypium hirsutum (Upland cotton) PE=1 SV=1	--	--	fatty acyl-ACP thioesterase B [Prunus sibirica]
c158028.graph_c0_seq1	--	--	--	K15040|2.58625e-08|smo:SELMODRAFT_161680|K15040 voltage-dependent anion channel protein 2 | (RefSeq) hypothetical protein	--	--	--	--	--	--	hypothetical protein SELMODRAFT_161680 [Selaginella moellendorffii]
c230072.graph_c0_seq1	--	--	--	K09533|5.58486e-14|pper:PRUPE_ppa000017mg|K09533 DnaJ homolog subfamily C member 13 | (RefSeq) hypothetical protein	[UO]	--	--	DnaJ homolog subfamily C GRV2 GN=F12C20.7 OS=Arabidopsis thaliana (Mouse-ear cress) PE=1 SV=1	--	--	hypothetical protein PRUPE_ppa000017mg [Prunus persica]
c362675.graph_c0_seq1	--	--	--	--	--	--	Cysteine-rich TM module stress tolerance	--	--	--	--
c343742.graph_c0_seq1	--	--	Molecular Function: transporter activity (GO:0005215);; Biological Process: transport (GO:0006810);; Cellular Component: integral component of membrane (GO:0016021);;	K09875|8.77417e-29|sly:101244430|K09875 aquaporin SIP | (RefSeq) aquaporin SIP1-2-like	[G]	Carbohydrate transport and metabolism	Major intrinsic protein	Aquaporin SIP1-2 GN=SIP1-2 OS=Zea mays (Maize) PE=2 SV=1	--	--	unknown [Picea sitchensis]
c313613.graph_c0_seq1	--	--	--	--	[R]	General function prediction only	PPR repeat family;; PPR repeat;; Pentatricopeptide repeat domain;; PPR repeat;; PPR repeat;; PPR repeat family;; Pentatricopeptide repeat domain;; DYW family of nucleic acid deaminases;; PPR repeat;; PPR repeat family;; PPR repeat	Pentatricopeptide repeat-containing protein DOT4, chloroplastic {ECO:0000305} (Precursor) GN=At4g18750 OS=Arabidopsis thaliana (Mouse-ear cress) PE=2 SV=1	--	--	unknown [Picea sitchensis]
c335012.graph_c0_seq1	--	--	--	--	--	--	WD domain, G-beta repeat;; Putative zinc-finger of transcription factor IIIC complex;; Transcription factor IIIC subunit delta N-term;; Transcription factor IIIC subunit delta N-term	--	--	--	PREDICTED: uncharacterized protein LOC104594717 isoform X1 [Nelumbo nucifera]
c254023.graph_c0_seq1	--	--	Cellular Component: vacuolar membrane (GO:0005774);; Cellular Component: endoplasmic reticulum membrane (GO:0005789);; Cellular Component: cytosol (GO:0005829);; Cellular Component: plasma membrane (GO:0005886);; Cellular Component: chloroplast thylakoid membrane (GO:0009535);; Cellular Component: integral component of membrane (GO:0016021);; Biological Process: sterol biosynthetic process (GO:00…	--	[C]	Energy production and conversion	--	Cytochrome b5 isoform E {ECO:0000303|PubMed:19054355} GN=MNC6.10 OS=Arabidopsis thaliana (Mouse-ear cress) PE=1 SV=2	--	--	cytochrome B5 isoform E [Arabidopsis thaliana]
c184413.graph_c0_seq1	--	--	--	--	--	--	Glyoxalase-like domain;; Glyoxalase/Bleomycin resistance protein/Dioxygenase superfamily	--	--	--	unknown [Picea sitchensis]
c21718.graph_c0_seq1	--	--	--	--	--	--	--	--	--	--	reverse transcriptase [Pinus elliottii]
c170581.graph_c0_seq1	499	--	Molecular Function: Rab GDP-dissociation inhibitor activity (GO:0005093);; Biological Process: protein transport (GO:0015031);;	K17255|0|nnu:104593372|K17255 Rab GDP dissociation inhibitor | (RefSeq) guanosine nucleotide diphosphate dissociation inhibitor 2	[O]	Posttranslational modification, protein turnover, chaperones	GDP dissociation inhibitor	Guanosine nucleotide diphosphate dissociation inhibitor 1 GN=GDI1 OS=Arabidopsis thaliana (Mouse-ear cress) PE=1 SV=1	--	--	unknown [Picea sitchensis]
c356117.graph_c0_seq1	95.1	--	--	--	[O]	Posttranslational modification, protein turnover, chaperones	AAA domain (Cdc48 subfamily)	Chaperone protein ClpB1 GN=F1O17.2 OS=Arabidopsis thaliana (Mouse-ear cress) PE=1 SV=2	--	--	PREDICTED: uncharacterized protein LOC104611386 [Nelumbo nucifera]
c327181.graph_c0_seq1	--	--	Cellular Component: endoplasmic reticulum (GO:0005783);; Cellular Component: plasma membrane (GO:0005886);; Biological Process: protein folding (GO:0006457);; Biological Process: response to heat (GO:0009408);; Biological Process: systemic acquired resistance (GO:0009627);; Biological Process: response to high light intensity (GO:0009644);; Biological Process: response to endoplasmic reticulum st…	--	--	--	TLR4 regulator and MIR-interacting MSAP	--	--	--	unknown [Picea sitchensis]
c309755.graph_c0_seq1	424	--	Molecular Function: ATP binding (GO:0005524);; Cellular Component: cell wall (GO:0005618);; Cellular Component: nucleolus (GO:0005730);; Cellular Component: mitochondrion (GO:0005739);; Cellular Component: cytosol (GO:0005829);; Cellular Component: plasma membrane (GO:0005886);; Biological Process: protein folding (GO:0006457);; Biological Process: defense response (GO:0006952);; Biological Proce…	K04079|0|pda:103722384|K04079 molecular chaperone HtpG | (RefSeq) heat shock protein 81-1-like	[O]	Posttranslational modification, protein turnover, chaperones	Hsp90 protein;; Histidine kinase-, DNA gyrase B-, and HSP90-like ATPase;; Histidine kinase-, DNA gyrase B-, and HSP90-like ATPase;; Hsp90 protein	Heat shock protein 81-1 OS=Oryza sativa subsp. japonica (Rice) PE=3 SV=2	--	--	PREDICTED: heat shock protein 81-1-like [Phoenix dactylifera]
c323950.graph_c0_seq1	183	--	Cellular Component: intracellular part (GO:0044424);;	--	[S]	Function unknown	WD domain, G-beta repeat;; Eukaryotic translation initiation factor eIF2A;; Nucleoporin Nup120/160	Dynein assembly factor with WDR repeat domains 1 GN=DAW1 OS=Chlamydomonas reinhardtii (Chlamydomonas smithii) PE=1 SV=1	--	--	unknown [Picea sitchensis]
c308010.graph_c0_seq1	--	--	Cellular Component: vacuole (GO:0005773);; Cellular Component: membrane (GO:0016020);;	--	--	--	EF hand;; EF-hand domain pair;; EF-hand domain;; EF hand;; Secreted protein acidic and rich in cysteine Ca binding region	--	--	--	PREDICTED: uncharacterized protein LOC105040648 [Elaeis guineensis]
c335371.graph_c0_seq1	--	--	--	--	[A]	RNA processing and modification	RING-variant domain	--	--	--	unknown [Picea sitchensis]
c300955.graph_c0_seq1	--	--	Biological Process: protein import into nucleus (GO:0006606);;	K14765|1.44388e-75|atr:18442607|K14765 U3 small nucleolar ribonucleoprotein protein LCP5 | (RefSeq) neuroguidin	[A]	RNA processing and modification	Sas10/Utp3/C1D family	--	--	--	hypothetical protein AMTR_s00033p00216030 [Amborella trichopoda]
c339464.graph_c0_seq1	--	--	--	--	--	--	--	--	--	--	hypothetical protein L484_009438 [Morus notabilis]
c155474.graph_c0_seq1	--	--	Molecular Function: monooxygenase activity (GO:0004497);; Molecular Function: iron ion binding (GO:0005506);; Molecular Function: electron transfer activity (GO:0009055);; Cellular Component: integral component of membrane (GO:0016021);; Molecular Function: oxidoreductase activity, acting on paired donors, with incorporation or reduction of molecular oxygen (GO:0016705);; Molecular Function: heme…	K20667|3.77509e-39|rcu:8282167|K20667 beta-amyrin 28-monooxygenase [EC:1.14.13.201] | (RefSeq) cytochrome P450 716B2	[QI]	--	--	Cytochrome P450 716B2 GN=CYP716B2 OS=Picea sitchensis (Sitka spruce) PE=2 SV=1	--	--	RecName: Full=Cytochrome P450 716B2; AltName: Full=Cytochrome P450 CYPA2 [Picea sitchensis]
c326119.graph_c0_seq1	155	--	Molecular Function: nucleotide binding (GO:0000166);; Cellular Component: endoplasmic reticulum (GO:0005783);; Biological Process: embryo development (GO:0009790);; Cellular Component: membrane (GO:0016020);; Biological Process: sterol biosynthetic process (GO:0016126);; Molecular Function: acetoacetyl-CoA reductase activity (GO:0018454);; Biological Process: cuticle development (GO:0042335);; Bi…	K10251|2.0274e-162|gra:105788817|K10251 17beta-estradiol 17-dehydrogenase / very-long-chain 3-oxoacyl-CoA reductase [EC:1.1.1.62 1.1.1.330] | (RefSeq) very-long-chain 3-oxoacyl-CoA reductase 1-like	--	--	short chain dehydrogenase;; Enoyl-(Acyl carrier protein) reductase;; KR domain	Very-long-chain 3-oxoacyl-CoA reductase 1 GN=F12A21.31 OS=Arabidopsis thaliana (Mouse-ear cress) PE=1 SV=1	--	--	unknown [Picea sitchensis]
c324584.graph_c0_seq1	53.9	--	Cellular Component: vacuole (GO:0005773);; Cellular Component: plasma membrane (GO:0005886);; Biological Process: glycolytic process (GO:0006096);; Biological Process: calcium ion transport (GO:0006816);; Biological Process: iron ion transport (GO:0006826);; Biological Process: water transport (GO:0006833);; Biological Process: hyperosmotic response (GO:0006972);; Biological Process: Golgi organi…	K09872|2.85395e-98|ath:AT3G53420|K09872 aquaporin PIP | (RefSeq) PIP2A; plasma membrane intrinsic protein 2A	[G]	Carbohydrate transport and metabolism	Major intrinsic protein;; Major intrinsic protein	Aquaporin PIP2-1, N-terminally processed GN=F4P12.120 OS=Arabidopsis thaliana (Mouse-ear cress) PE=1 SV=1	--	--	unknown [Picea sitchensis]
c118629.graph_c0_seq1	--	--	--	--	--	--	--	--	--	--	unknown [Picea sitchensis]
c315489.graph_c0_seq1	--	--	--	--	--	--	--	--	--	--	unknown [Picea sitchensis]
c233959.graph_c0_seq1	--	--	--	--	--	--	--	--	--	--	unknown [Picea sitchensis]
c363225.graph_c0_seq1	141	--	Molecular Function: catalytic activity (GO:0003824);;	--	[G]	Carbohydrate transport and metabolism	Glycosyl hydrolase family 1;; Cellulase (glycosyl hydrolase family 5)	Beta-glucosidase-like SFR2, chloroplastic OS=Oryza sativa subsp. japonica (Rice) PE=2 SV=1	--	--	hypothetical protein SELMODRAFT_935, partial [Selaginella moellendorffii]
c314950.graph_c0_seq1	--	--	--	K17398|2.47494e-36|atr:18445318|K17398 DNA (cytosine-5)-methyltransferase 3A [EC:2.1.1.37] | (RefSeq) uncharacterized LOC18445318	--	--	PWWP domain	--	--	--	hypothetical protein L484_002543 [Morus notabilis]
c243604.graph_c0_seq1	--	--	--	--	--	--	--	Protein BZR1 homolog 4 GN=OJ1705_E12.36 OS=Oryza sativa subsp. japonica (Rice) PE=3 SV=2	--	--	unknown [Picea sitchensis]
c359957.graph_c0_seq1	318	--	Molecular Function: DNA binding (GO:0003677);; Molecular Function: helicase activity (GO:0004386);; Molecular Function: ATP binding (GO:0005524);;	--	[BK]	--	Helicase conserved C-terminal domain;; Snf2-ATP coupling, chromatin remodelling complex;; SNF2 family N-terminal domain	Chromatin structure-remodeling complex protein SYD GN=SYD OS=Arabidopsis thaliana (Mouse-ear cress) PE=1 SV=1	--	--	PREDICTED: uncharacterized protein LOC103986774 isoform X2 [Musa acuminata subsp. malaccensis]
c182504.graph_c0_seq1	--	--	Cellular Component: nucleus (GO:0005634);; Biological Process: fatty acid beta-oxidation (GO:0006635);; Biological Process: autophagy (GO:0006914);; Biological Process: toxin catabolic process (GO:0009407);; Biological Process: proteasome-mediated ubiquitin-dependent protein catabolic process (GO:0043161);; Biological Process: defense response to fungus (GO:0050832);; Biological Process: response…	K17907|1.28371e-14|gmx:100809347|K17907 autophagy-related protein 9 | (RefSeq) autophagy-related protein 9-like	[R]	General function prediction only	--	--	--	--	PREDICTED: autophagy-related protein 9-like [Glycine max]
c231862.graph_c0_seq1	--	--	--	--	[R]	General function prediction only	--	--	--	--	PREDICTED: uncharacterized protein LOC104799770 [Tarenaya hassleriana]
c234708.graph_c0_seq1	115	--	Biological Process: tricarboxylic acid cycle (GO:0006099);; Biological Process: malate metabolic process (GO:0006108);; Molecular Function: L-malate dehydrogenase activity (GO:0030060);; Biological Process: cellular carbohydrate metabolic process (GO:0044262);;	K00026|3.03441e-71|cit:102617795|K00026 malate dehydrogenase [EC:1.1.1.37] | (RefSeq) malate dehydrogenase, mitochondrial	[C]	Energy production and conversion	lactate/malate dehydrogenase, alpha/beta C-terminal domain	Malate dehydrogenase, mitochondrial (Precursor) GN=MDH OS=Eucalyptus gunnii (Cider gum) PE=2 SV=1	--	--	PREDICTED: malate dehydrogenase, mitochondrial-like [Citrus sinensis]
c322624.graph_c0_seq1	142	--	Molecular Function: oxidoreductase activity (GO:0016491);; Biological Process: oxidation-reduction process (GO:0055114);;	--	[R]	General function prediction only	short chain dehydrogenase;; Enoyl-(Acyl carrier protein) reductase;; KR domain;; 3-beta hydroxysteroid dehydrogenase/isomerase family	Short-chain dehydrogenase reductase 2a GN=T18N14.60 OS=Arabidopsis thaliana (Mouse-ear cress) PE=3 SV=1	--	--	unknown [Picea sitchensis]
c312739.graph_c0_seq1	236	--	Molecular Function: ligase activity (GO:0016874);; Molecular Function: ion binding (GO:0043167);;	K01945|1.7194e-138|tcc:TCM_006154|K01945 phosphoribosylamine--glycine ligase [EC:6.3.4.13] | (RefSeq) Glycinamide ribonucleotide (GAR) synthetase isoform 1	[F]	Nucleotide transport and metabolism	Phosphoribosylglycinamide synthetase, ATP-grasp (A) domain;; Phosphoribosylglycinamide synthetase, ATP-grasp (A) domain	Phosphoribosylamine--glycine ligase, chloroplastic (Precursor) GN=PUR2 OS=Arabidopsis thaliana (Mouse-ear cress) PE=2 SV=2	--	--	hypothetical protein MIMGU_mgv1a003947mg [Erythranthe guttata]
c176216.graph_c2_seq1	--	--	--	--	[R]	General function prediction only	PPR repeat family;; Pentatricopeptide repeat domain;; PPR repeat;; PPR repeat	Putative pentatricopeptide repeat-containing protein At1g68930 GN=PCMP-H22 OS=Arabidopsis thaliana (Mouse-ear cress) PE=3 SV=1	--	--	PREDICTED: pentatricopeptide repeat-containing protein At2g33680 [Cucumis melo]
c247408.graph_c0_seq1	77	--	Biological Process: cellular process (GO:0009987);; Biological Process: transport (GO:0044765);;	--	[E]	Amino acid transport and metabolism	Amino acid permease	--	--	--	general amino-acid permease GAP1 [Marssonina brunnea f. sp. &apos;multigermtubi&apos; MB_m1]
c345423.graph_c0_seq1	697	--	Molecular Function: ATP binding (GO:0005524);; Cellular Component: cytoplasm (GO:0005737);; Biological Process: protein folding (GO:0006457);; Molecular Function: unfolded protein binding (GO:0051082);;	K09494|0|gra:105770002|K09494 T-complex protein 1 subunit beta | (RefSeq) T-complex protein 1 subunit beta-like	[O]	Posttranslational modification, protein turnover, chaperones	TCP-1/cpn60 chaperonin family	T-complex protein 1 subunit beta {ECO:0000303|PubMed:11599560} OS=Arabidopsis thaliana (Mouse-ear cress) PE=1 SV=1	--	--	PREDICTED: T-complex protein 1 subunit beta [Prunus mume]
c245264.graph_c0_seq1	61.2	--	--	--	--	--	Initiator Replication protein	--	--	--	PREDICTED: uncharacterized protein LOC104591171 [Nelumbo nucifera]
c236253.graph_c0_seq1	112	--	Molecular Function: hydrolase activity (GO:0016787);;	--	--	--	--	--	--	--	Thermostable beta-glucosidase B, putative [Ricinus communis]
c340127.graph_c0_seq1	142	--	--	K08867|4.01712e-86|egu:105054921|K08867 WNK lysine deficient protein kinase [EC:2.7.11.1] | (RefSeq) probable serine/threonine-protein kinase WNK1	[R]	General function prediction only	Protein kinase domain;; Protein tyrosine kinase;; Protein kinase domain;; Protein tyrosine kinase	Probable serine/threonine-protein kinase WNK1 OS=Oryza sativa subsp. japonica (Rice) PE=2 SV=1	--	--	unknown [Picea sitchensis]
c234126.graph_c0_seq1	--	--	--	--	[R]	General function prediction only	--	--	--	--	PREDICTED: uncharacterized protein LOC103331355 [Prunus mume]
c178192.graph_c1_seq1	58.2	--	--	--	[J]	Translation, ribosomal structure and biogenesis	--	Ubiquitin OS=Avena sativa (Oat) PE=1 SV=1	--	--	PREDICTED: uncharacterized protein LOC104887397 [Beta vulgaris subsp. vulgaris]
c345657.graph_c0_seq1	--	--	Biological Process: cellular process (GO:0009987);;	--	[R]	General function prediction only	PPR repeat family;; PPR repeat;; PPR repeat;; Pentatricopeptide repeat domain	Pentatricopeptide repeat-containing protein PNM1, mitochondrial (Precursor) GN=PNM1 OS=Arabidopsis thaliana (Mouse-ear cress) PE=1 SV=1	--	--	PREDICTED: pentatricopeptide repeat-containing protein PNM1, mitochondrial [Nelumbo nucifera]
c325588.graph_c0_seq1	--	--	--	--	--	--	--	--	--	--	unknown [Picea sitchensis]
c316339.graph_c0_seq1	216	--	Molecular Function: copper ion binding (GO:0005507);; Cellular Component: extracellular region (GO:0005576);; Cellular Component: endoplasmic reticulum (GO:0005783);; Cellular Component: cytosol (GO:0005829);; Cellular Component: plasmodesma (GO:0009506);; Biological Process: response to fungus (GO:0009620);; Biological Process: photomorphogenesis (GO:0009640);; Biological Process: response to au…	--	--	--	Multicopper oxidase;; Multicopper oxidase	Multicopper oxidase LPR1 (Precursor) GN=LPR1 OS=Arabidopsis thaliana (Mouse-ear cress) PE=2 SV=1	--	--	unknown [Picea sitchensis]
c16109.graph_c0_seq1	50.8	--	Molecular Function: aconitate hydratase activity (GO:0003994);; Molecular Function: copper ion binding (GO:0005507);; Cellular Component: mitochondrion (GO:0005739);; Cellular Component: vacuole (GO:0005773);; Cellular Component: cytosol (GO:0005829);; Cellular Component: plasma membrane (GO:0005886);; Biological Process: glycolytic process (GO:0006096);; Biological Process: citrate metabolic pro…	K01681|4.34589e-12|brp:103834926|K01681 aconitate hydratase [EC:4.2.1.3] | (RefSeq) aconitate hydratase 1-like	[AJ]	--	--	Aconitate hydratase 1 GN=F4B14.100 OS=Arabidopsis thaliana (Mouse-ear cress) PE=1 SV=2	--	--	unknown [Picea sitchensis]
c303252.graph_c0_seq1	498	--	Molecular Function: aminopeptidase activity (GO:0004177);; Cellular Component: nucleus (GO:0005634);; Cellular Component: cytosol (GO:0005829);; Cellular Component: plasma membrane (GO:0005886);; Biological Process: gluconeogenesis (GO:0006094);; Biological Process: cytoskeleton organization (GO:0007010);; Molecular Function: metallopeptidase activity (GO:0008237);; Molecular Function: zinc ion b…	K08776|0|atr:18435092|K08776 puromycin-sensitive aminopeptidase [EC:3.4.11.-] | (RefSeq) aminopeptidase M1	[EO]	--	Peptidase family M1;; ERAP1-like C-terminal domain;; Peptidase MA superfamily	Aminopeptidase M1 GN=APM1 OS=Arabidopsis thaliana (Mouse-ear cress) PE=1 SV=1	--	--	unknown [Picea sitchensis]
c129100.graph_c0_seq1	--	--	--	--	--	--	--	--	--	--	PREDICTED: uncharacterized protein LOC104430394 [Eucalyptus grandis]
c333351.graph_c0_seq1	78.2	--	Biological Process: metabolic process (GO:0008152);; Molecular Function: hydrolase activity (GO:0016787);;	--	[V]	Defense mechanisms	alpha/beta hydrolase fold;; Carboxylesterase family	2-hydroxyisoflavanone dehydratase GN=HIDM OS=Glycyrrhiza echinata (Licorice) PE=1 SV=1	--	--	unknown [Picea sitchensis]
c166792.graph_c0_seq1	--	--	--	--	--	--	--	--	--	--	hypothetical protein AMTR_s00110p00039910 [Amborella trichopoda]
c311478.graph_c0_seq1	279	--	Biological Process: DNA replication (GO:0006260);; Biological Process: protein phosphorylation (GO:0006468);; Biological Process: organelle organization (GO:0006996);; Molecular Function: kinase activity (GO:0016301);; Biological Process: regulation of biological process (GO:0050789);;	--	[T]	Signal transduction mechanisms	Protein kinase domain;; Protein tyrosine kinase;; Kinase-like	Mitogen-activated protein kinase kinase kinase NPK1 GN=NPK1 OS=Nicotiana tabacum (Common tobacco) PE=1 SV=1	--	--	hypothetical protein AMTR_s00069p00159090 [Amborella trichopoda]
c321818.graph_c0_seq1	--	--	--	--	--	--	--	--	--	--	unknown [Picea sitchensis]
c161322.graph_c0_seq1	--	--	Molecular Function: tocopherol cyclase activity (GO:0009976);;	--	--	--	Tocopherol cyclase	--	--	--	unknown [Picea sitchensis]
c344560.graph_c0_seq1	--	--	Molecular Function: aspartic-type endopeptidase activity (GO:0004190);; Biological Process: proteolysis (GO:0006508);;	--	[O]	Posttranslational modification, protein turnover, chaperones	Xylanase inhibitor N-terminal;; Xylanase inhibitor C-terminal;; Eukaryotic aspartyl protease	Aspartic proteinase nepenthesin-2 (Precursor) GN=nep2 OS=Nepenthes gracilis (Slender pitcher plant) PE=1 SV=1	--	--	unknown [Picea sitchensis]
c325371.graph_c0_seq1	--	--	Biological Process: biological_process (GO:0044699);;	--	--	--	--	Protein WAVE-DAMPENED 2 GN=WVD2 OS=Arabidopsis thaliana (Mouse-ear cress) PE=2 SV=1	--	--	hypothetical protein AMTR_s00002p00263250 [Amborella trichopoda]
c323367.graph_c0_seq1	--	--	Molecular Function: catalytic activity (GO:0003824);; Molecular Function: binding (GO:0005488);; Biological Process: primary metabolic process (GO:0044238);; Biological Process: organic substance metabolic process (GO:0071704);;	--	[R]	General function prediction only	--	Endonuclease OS=Nicotiana tabacum (Common tobacco) PE=2 SV=1	--	--	hypothetical protein VITISV_037104 [Vitis vinifera]
c309111.graph_c0_seq1	153	--	Molecular Function: fructose-bisphosphate aldolase activity (GO:0004332);; Cellular Component: mitochondrion (GO:0005739);; Biological Process: glycolytic process (GO:0006096);; Biological Process: response to abiotic stimulus (GO:0009628);; Cellular Component: membrane (GO:0016020);; Cellular Component: intracellular organelle part (GO:0044446);; Cellular Component: cell periphery (GO:0071944);;	K01623|4.89107e-134|egr:104438376|K01623 fructose-bisphosphate aldolase, class I [EC:4.1.2.13] | (RefSeq) fructose-bisphosphate aldolase 6, cytosolic	[G]	Carbohydrate transport and metabolism	Fructose-bisphosphate aldolase class-I;; Fructose-bisphosphate aldolase class-I	Fructose-bisphosphate aldolase, cytoplasmic isozyme OS=Spinacia oleracea (Spinach) PE=2 SV=1	--	--	unknown [Picea sitchensis]
c316532.graph_c0_seq1	83.2	--	Biological Process: metabolic process (GO:0008152);; Molecular Function: hydrolase activity (GO:0016787);;	--	[V]	Defense mechanisms	alpha/beta hydrolase fold;; Carboxylesterase family	Probable carboxylesterase 17 GN=CXE17 OS=Arabidopsis thaliana (Mouse-ear cress) PE=2 SV=1	--	--	unknown [Picea sitchensis]
c340167.graph_c0_seq1	55.8	--	--	--	--	--	Protein tyrosine kinase;; Protein kinase domain;; Leucine Rich repeats (2 copies);; Leucine rich repeat;; Leucine Rich Repeat;; Carbohydrate-binding protein of the ER;; Carbohydrate-binding protein of the ER;; Protein tyrosine kinase;; Protein kinase domain	Probable LRR receptor-like serine/threonine-protein kinase At1g67720 (Precursor) GN=At1g67720 OS=Arabidopsis thaliana (Mouse-ear cress) PE=2 SV=1	--	--	unknown [Picea sitchensis]
c55455.graph_c1_seq1	--	--	--	--	--	--	Domain of unknown function (DUF4228)	--	--	--	hypothetical protein 0_9306_01, partial [Pinus taeda]
c183407.graph_c0_seq1	649	--	Cellular Component: cytosol (GO:0005829);; Biological Process: glutathione catabolic process (GO:0006751);; Cellular Component: plasmodesma (GO:0009506);; Molecular Function: 5-oxoprolinase (ATP-hydrolyzing) activity (GO:0017168);;	K01469|0|atr:18435963|K01469 5-oxoprolinase (ATP-hydrolysing) [EC:3.5.2.9] | (RefSeq) 5-oxoprolinase	[E]	Amino acid transport and metabolism	Hydantoinase B/oxoprolinase;; Hydantoinase/oxoprolinase;; Hydantoinase/oxoprolinase N-terminal region	5-oxoprolinase GN=OXP1 OS=Arabidopsis thaliana (Mouse-ear cress) PE=2 SV=1	--	--	hypothetical protein AMTR_s00012p00059980 [Amborella trichopoda]
c123258.graph_c0_seq1	--	--	--	--	--	--	--	--	--	--	unknown [Picea sitchensis]
c319157.graph_c0_seq1	--	--	Molecular Function: calcium ion binding (GO:0005509);; Cellular Component: cytoplasmic vesicle (GO:0016023);;	--	--	--	--	Vacuolar-sorting receptor 6 (Precursor) GN=F17F8.23 OS=Arabidopsis thaliana (Mouse-ear cress) PE=2 SV=3	--	--	unknown [Picea sitchensis]
c167262.graph_c0_seq1	281	--	Molecular Function: magnesium ion binding (GO:0000287);; Molecular Function: pyruvate kinase activity (GO:0004743);; Molecular Function: ATP binding (GO:0005524);; Biological Process: glycolytic process (GO:0006096);; Cellular Component: chloroplast (GO:0009507);; Biological Process: phosphorylation (GO:0016310);; Molecular Function: potassium ion binding (GO:0030955);;	K00873|0|tcc:TCM_020739|K00873 pyruvate kinase [EC:2.7.1.40] | (RefSeq) Pyruvate kinase isozyme A, chloroplastic	[G]	Carbohydrate transport and metabolism	Pyruvate kinase, barrel domain;; Pyruvate kinase, alpha/beta domain;; HpcH/HpaI aldolase/citrate lyase family	Pyruvate kinase isozyme A, chloroplastic (Precursor) OS=Ricinus communis (Castor bean) PE=1 SV=1	--	--	Pyruvate kinase isozyme A, chloroplastic [Theobroma cacao]
c6035.graph_c0_seq1	--	--	--	--	--	--	Reverse transcriptase-like	--	--	--	--
c323592.graph_c0_seq1	--	--	--	K00737|5.4048e-150|tcc:TCM_010550|K00737 beta-1,4-mannosyl-glycoprotein beta-1,4-N-acetylglucosaminyltransferase [EC:2.4.1.144] | (RefSeq) Beta-1,4-N-acetylglucosaminyltransferase family protein	--	--	Glycosyltransferase family 17	--	--	--	Beta-1,4-mannosyl-glycoprotein 4-beta-N-acetylglucosaminyltransferase [Morus notabilis]
c316939.graph_c0_seq1	62.8	--	Molecular Function: magnesium ion binding (GO:0000287);; Molecular Function: inorganic diphosphatase activity (GO:0004427);; Cellular Component: cytoplasm (GO:0005737);; Biological Process: phosphate-containing compound metabolic process (GO:0006796);;	K01507|3.10082e-48|nnu:104594606|K01507 inorganic pyrophosphatase [EC:3.6.1.1] | (RefSeq) soluble inorganic pyrophosphatase 4-like	[C]	Energy production and conversion	--	Soluble inorganic pyrophosphatase GN=PPA OS=Solanum tuberosum (Potato) PE=2 SV=1	--	--	soluble inorganic pyrophosphatase [Medicago truncatula]
c339162.graph_c0_seq1	--	--	--	--	--	--	Protein of unknown function (DUF 659);; BED zinc finger	--	--	--	PREDICTED: uncharacterized protein LOC100255782 [Vitis vinifera]
c345264.graph_c0_seq1	275	--	--	--	[J]	Translation, ribosomal structure and biogenesis	50S ribosome-binding GTPase;; KH-domain-like of EngA bacterial GTPase enzymes, C-terminal;; Ferrous iron transport protein B;; Elongation factor Tu GTP binding domain;; Miro-like protein;; AIG1 family;; Dynamin family;; Ras family;; Protein of unknown function, DUF258;; ADP-ribosylation factor family;; Septin	Probable tRNA modification GTPase MnmE {ECO:0000255|HAMAP-Rule:MF_00379} OS=Cyanidium caldarium PE=3 SV=1	--	--	hypothetical protein AMTR_s00143p00058740 [Amborella trichopoda]
c6272.graph_c0_seq1	--	--	Molecular Function: binding (GO:0005488);;	--	[R]	General function prediction only	GAG-pre-integrase domain	Endonuclease OS=Nicotiana tabacum (Common tobacco) PE=2 SV=1	--	--	hypothetical protein VITISV_024553 [Vitis vinifera]
c174568.graph_c0_seq1	173	--	--	K20168|0|atr:18444959|K20168 TBC1 domain family member 15 | (RefSeq) TBC1 domain family member 15	[T]	Signal transduction mechanisms	Domain of unknown function (DUF3548);; Rab-GTPase-TBC domain	--	--	--	RabGAP/TBC domain-containing protein, partial [Ginkgo biloba]
c360053.graph_c0_seq1	--	--	--	--	[R]	General function prediction only	PPR repeat family;; PPR repeat;; PPR repeat;; Pentatricopeptide repeat domain;; DYW family of nucleic acid deaminases;; Tetratricopeptide repeat	Pentatricopeptide repeat-containing protein At3g57430, chloroplastic (Precursor) GN=PCMP-H81 OS=Arabidopsis thaliana (Mouse-ear cress) PE=2 SV=2	--	--	unknown [Picea sitchensis]
c60079.graph_c0_seq1	--	--	Molecular Function: G protein-coupled GABA receptor activity (GO:0004965);; Molecular Function: ionotropic glutamate receptor activity (GO:0004970);; Molecular Function: extracellularly glutamate-gated ion channel activity (GO:0005234);; Biological Process: ion transport (GO:0006811);; Biological Process: G protein-coupled receptor signaling pathway (GO:0007186);; Cellular Component: integral com…	K05387|1.12601e-72|atr:18445493|K05387 glutamate receptor, ionotropic, plant | (RefSeq) glutamate receptor 3.6	[PET]	--	Ligand-gated ion channel;; Bacterial extracellular solute-binding proteins, family 3	Glutamate receptor 3.4 (Precursor) GN=YUP8H12.19 OS=Arabidopsis thaliana (Mouse-ear cress) PE=2 SV=2	--	--	hypothetical protein AMTR_s00044p00137040 [Amborella trichopoda]
c306238.graph_c0_seq1	95.1	--	Molecular Function: nucleotide binding (GO:0000166);;	--	--	--	NB-ARC domain;; AAA domain;; AAA domain;; Archaeal ATPase;; NACHT domain;; AAA ATPase domain;; TIR domain;; ATPase family associated with various cellular activities (AAA);; Leucine rich repeat;; Leucine Rich repeats (2 copies);; Leucine Rich Repeat;; Leucine rich repeat	TMV resistance protein N GN=N OS=Nicotiana glutinosa (Tobacco) PE=1 SV=1	--	--	unknown [Picea sitchensis]
c179748.graph_c0_seq1	--	--	--	--	--	--	Leucine Rich Repeat;; Leucine Rich repeats (2 copies);; Leucine rich repeat;; Leucine rich repeat	Protein VARIATION IN COMPOUND TRIGGERED ROOT growth response GN=VICTR OS=Arabidopsis thaliana (Mouse-ear cress) PE=1 SV=1	--	--	unknown [Picea sitchensis]
c144368.graph_c0_seq1	93.6	--	Molecular Function: binding (GO:0005488);;	--	[S]	Function unknown	Regulator of chromosome condensation (RCC1) repeat;; Regulator of chromosome condensation (RCC1) repeat	Ultraviolet-B receptor UVR8 GN=UVR8 OS=Arabidopsis thaliana (Mouse-ear cress) PE=1 SV=1	--	--	hypothetical protein AMTR_s00054p00031170 [Amborella trichopoda]
c177017.graph_c0_seq1	393	--	Biological Process: mitotic cell cycle (GO:0000278);; Molecular Function: RNA binding (GO:0003723);; Molecular Function: polynucleotide adenylyltransferase activity (GO:0004652);; Cellular Component: nucleus (GO:0005634);; Biological Process: transcription, DNA-templated (GO:0006351);; Biological Process: RNA polyadenylation (GO:0043631);;	K14376|0|egu:105041127|K14376 poly(A) polymerase [EC:2.7.7.19] | (RefSeq) nuclear poly(A) polymerase 1	[A]	RNA processing and modification	Poly(A) polymerase central domain;; Poly(A) polymerase predicted RNA binding domain;; Nucleotidyltransferase domain	Nuclear poly(A) polymerase 1 {ECO:0000303|PubMed:18479511} OS=Arabidopsis thaliana (Mouse-ear cress) PE=1 SV=1	--	--	unknown [Picea sitchensis]
c47813.graph_c0_seq1	--	--	--	--	--	--	--	--	--	--	unknown [Picea sitchensis]
c341668.graph_c0_seq1	--	--	--	--	[K]	Transcription	Bromodomain	--	--	--	hypothetical protein JCGZ_00235 [Jatropha curcas]
c160508.graph_c0_seq1	109	--	--	--	[Z]	Cytoskeleton	Tetratricopeptide repeat;; Tetratricopeptide repeat;; TPR repeat;; Tetratricopeptide repeat;; Tetratricopeptide repeat;; Tetratricopeptide repeat;; Tetratricopeptide repeat;; Tetratricopeptide repeat;; Tetratricopeptide repeat;; Anaphase-promoting complex, cyclosome, subunit 3;; Tetratricopeptide repeat;; Domain of Unknown Function (DUF3856);; Tetratricopeptide repeat;; Fis1 C-terminal tetratrico…	--	--	--	unknown [Picea sitchensis]
c17597.graph_c0_seq1	--	--	Molecular Function: transferase activity, transferring glycosyl groups (GO:0016757);;	--	[S]	Function unknown	--	--	--	--	putative glycosyltransferase AGO61 [Morus notabilis]
c349133.graph_c0_seq1	145	--	Molecular Function: nucleotide binding (GO:0000166);;	--	--	--	Leucine Rich repeats (2 copies);; NB-ARC domain;; Leucine rich repeat;; TIR domain;; TIR domain;; Leucine Rich Repeat;; AAA domain;; NACHT domain	TMV resistance protein N GN=N OS=Nicotiana glutinosa (Tobacco) PE=1 SV=1	--	--	putative TIR-NBS-LRR protein [Pinus monticola]
c323675.graph_c0_seq1	--	--	--	--	--	--	--	--	--	--	hypothetical protein AMTR_s00009p00248720 [Amborella trichopoda]
c180615.graph_c1_seq1	--	--	--	--	--	--	--	--	--	--	unknown [Picea sitchensis]
c235259.graph_c0_seq1	--	--	--	--	--	--	--	--	--	--	uncharacterized protein [Arabidopsis thaliana]
c209238.graph_c0_seq1	100	--	Cellular Component: plant-type vacuole (GO:0000325);; Molecular Function: ATP binding (GO:0005524);; Cellular Component: vacuolar membrane (GO:0005774);; Cellular Component: plasma membrane (GO:0005886);; Biological Process: obsolete ATP catabolic process (GO:0006200);; Molecular Function: folic acid transmembrane transporter activity (GO:0008517);; Biological Process: response to water deprivati…	--	[Q]	Secondary metabolites biosynthesis, transport and catabolism	ABC transporter	ABC transporter C family member 14 GN=F26K9.130 OS=Arabidopsis thaliana (Mouse-ear cress) PE=1 SV=1	--	--	predicted protein [Hordeum vulgare subsp. vulgare]
c211798.graph_c0_seq1	49.3	--	--	--	[R]	General function prediction only	Major Facilitator Superfamily	--	--	--	hypothetical protein AURANDRAFT_37260, partial [Aureococcus anophagefferens]
c208901.graph_c0_seq1	76.6	--	Molecular Function: magnesium ion binding (GO:0000287);; Molecular Function: isocitrate dehydrogenase (NADP+) activity (GO:0004450);; Biological Process: tricarboxylic acid cycle (GO:0006099);; Biological Process: isocitrate metabolic process (GO:0006102);; Molecular Function: NAD binding (GO:0051287);;	K00031|1.46343e-26|fve:101294402|K00031 isocitrate dehydrogenase [EC:1.1.1.42] | (RefSeq) cytosolic isocitrate dehydrogenase [NADP]-like	[C]	Energy production and conversion	--	Cytosolic isocitrate dehydrogenase [NADP] GN=CICDH OS=Arabidopsis thaliana (Mouse-ear cress) PE=2 SV=1	--	--	PREDICTED: isocitrate dehydrogenase [NADP]-like [Oryza brachyantha]
c240004.graph_c0_seq1	--	--	--	--	[R]	General function prediction only	--	--	--	--	PREDICTED: putative ribonuclease H protein At1g65750-like [Glycine max]
c322242.graph_c0_seq1	90.5	--	Molecular Function: nucleotide binding (GO:0000166);; Molecular Function: protein kinase activity (GO:0004672);; Biological Process: phosphorylation (GO:0016310);; Molecular Function: ion binding (GO:0043167);;	--	[T]	Signal transduction mechanisms	Protein kinase domain;; Protein tyrosine kinase	Receptor-like serine/threonine-protein kinase At1g78530 GN=At1g78530 OS=Arabidopsis thaliana (Mouse-ear cress) PE=2 SV=1	--	--	hypothetical protein SELMODRAFT_413912 [Selaginella moellendorffii]
c317008.graph_c0_seq1	--	--	Cellular Component: cell wall (GO:0005618);; Molecular Function: pectinesterase activity (GO:0030599);; Biological Process: cell wall modification (GO:0042545);; Molecular Function: aspartyl esterase activity (GO:0045330);; Molecular Function: metal ion binding (GO:0046872);;	--	[R]	General function prediction only	Zinc finger C-x8-C-x5-C-x3-H type (and similar)	Zinc finger CCCH domain-containing protein 20 GN=At2g19810 OS=Arabidopsis thaliana (Mouse-ear cress) PE=2 SV=1	--	--	unknown [Picea sitchensis]
c323794.graph_c0_seq1	--	--	--	K08246|2.36447e-148|pmum:103338046|K08246 cycloeucalenol cycloisomerase [EC:5.5.1.9] | (RefSeq) cycloeucalenol cycloisomerase	--	--	--	Cycloeucalenol cycloisomerase GN=CPI1 OS=Arabidopsis thaliana (Mouse-ear cress) PE=2 SV=1	--	--	PREDICTED: cycloeucalenol cycloisomerase [Prunus mume]
c55365.graph_c1_seq1	99.4	--	Cellular Component: chloroplast (GO:0009507);; Cellular Component: membrane (GO:0016020);; Cellular Component: cytosolic ribosome (GO:0022626);; Cellular Component: intracellular organelle part (GO:0044446);;	K02940|1.37619e-34|mus:104001009|K02940 large subunit ribosomal protein L9e | (RefSeq) 60S ribosomal protein L9-like	[J]	Translation, ribosomal structure and biogenesis	Ribosomal protein L6	60S ribosomal protein L9 OS=Oryza sativa subsp. japonica (Rice) PE=2 SV=3	--	--	60S ribosomal protein L9 [Saprolegnia diclina VS20]
c110374.graph_c0_seq1	--	--	--	--	--	--	--	--	--	--	PREDICTED: uncharacterized protein LOC103995056 isoform X1 [Musa acuminata subsp. malaccensis]
c360104.graph_c0_seq1	--	--	Molecular Function: metal ion binding (GO:0046872);;	K12493|9.92701e-50|smo:SELMODRAFT_124944|K12493 ADP-ribosylation factor GTPase-activating protein 2/3 | (RefSeq) hypothetical protein	[T]	Signal transduction mechanisms	--	Probable ADP-ribosylation factor GTPase-activating protein AGD8 GN=AGD8 OS=Arabidopsis thaliana (Mouse-ear cress) PE=1 SV=1	--	--	hypothetical protein SELMODRAFT_124944, partial [Selaginella moellendorffii]
c344624.graph_c0_seq1	--	--	--	--	--	--	Stress up-regulated Nod 19	--	--	--	hypothetical protein AMTR_s00016p00236100 [Amborella trichopoda]
c363869.graph_c0_seq1	--	--	--	--	--	--	--	--	--	--	unknown [Picea sitchensis]
c359172.graph_c0_seq1	--	--	Cellular Component: nucleus (GO:0005634);; Cellular Component: peroxisome (GO:0005777);; Biological Process: fatty acid beta-oxidation (GO:0006635);; Biological Process: myo-inositol hexakisphosphate biosynthetic process (GO:0010264);; Biological Process: protein import into peroxisome matrix (GO:0016558);;	--	--	--	--	--	--	--	unknown [Picea sitchensis]
c355386.graph_c0_seq1	--	--	Molecular Function: DNA binding (GO:0003677);; Cellular Component: nucleus (GO:0005634);; Biological Process: regulation of transcription, DNA-templated (GO:0006355);; Biological Process: auxin-activated signaling pathway (GO:0009734);; Molecular Function: protein dimerization activity (GO:0046983);;	--	--	--	AUX/IAA family;; Auxin response factor;; B3 DNA binding domain;; Auxin response factor	Auxin response factor 6 GN=ARF6 OS=Arabidopsis thaliana (Mouse-ear cress) PE=1 SV=2	--	--	PREDICTED: auxin response factor 6-like isoform X1 [Nelumbo nucifera]
c342976.graph_c0_seq1	--	--	--	--	[R]	General function prediction only	--	--	--	--	PREDICTED: uncharacterized protein LOC104605067 isoform X2 [Nelumbo nucifera]
c171905.graph_c2_seq1	--	--	--	K14560|3.23538e-22|gra:105801393|K14560 U3 small nucleolar ribonucleoprotein protein IMP3 | (RefSeq) uncharacterized LOC105801393	[R]	General function prediction only	--	Endonuclease OS=Nicotiana tabacum (Common tobacco) PE=2 SV=1	--	--	polyprotein [Phaseolus vulgaris]
c326393.graph_c0_seq1	--	--	--	--	--	--	--	Protein PHLOEM PROTEIN 2-LIKE A10 GN=PP2A10 OS=Arabidopsis thaliana (Mouse-ear cress) PE=2 SV=1	--	--	PREDICTED: protein PHLOEM PROTEIN 2-LIKE A10-like [Eucalyptus grandis]
c166904.graph_c1_seq1	--	--	--	--	[R]	General function prediction only	Reverse transcriptase (RNA-dependent DNA polymerase)	--	--	--	PREDICTED: uncharacterized protein LOC103403885 [Malus domestica]
c191714.graph_c0_seq1	126	--	--	K10587|3.94988e-43|smo:SELMODRAFT_125303|K10587 ubiquitin-protein ligase E3 A [EC:2.3.2.26] | (RefSeq) hypothetical protein	[O]	Posttranslational modification, protein turnover, chaperones	HECT-domain (ubiquitin-transferase)	E3 ubiquitin-protein ligase UPL2 GN=UPL2 OS=Arabidopsis thaliana (Mouse-ear cress) PE=1 SV=3	--	--	hypothetical protein HMPREF1544_04940 [Mucor circinelloides f. circinelloides 1006PhL]
c303724.graph_c0_seq1	--	--	--	--	[R]	General function prediction only	PPR repeat family;; PPR repeat;; PPR repeat;; Pentatricopeptide repeat domain;; PPR repeat;; PPR repeat family;; PPR repeat;; Pentatricopeptide repeat domain;; DYW family of nucleic acid deaminases	Pentatricopeptide repeat-containing protein DOT4, chloroplastic {ECO:0000305} (Precursor) GN=At4g18750 OS=Arabidopsis thaliana (Mouse-ear cress) PE=2 SV=1	--	--	PREDICTED: pentatricopeptide repeat-containing protein At4g21065-like [Nelumbo nucifera]
c315688.graph_c0_seq1	218	--	Molecular Function: RNA binding (GO:0003723);; Molecular Function: ATP binding (GO:0005524);; Molecular Function: ATP-dependent helicase activity (GO:0008026);;	K14776|1.18127e-162|rcu:8282901|K14776 ATP-dependent RNA helicase DDX10/DBP4 [EC:3.6.4.13] | (RefSeq) DEAD-box ATP-dependent RNA helicase 32	[A]	RNA processing and modification	Domain of unknown function (DUF4217);; DEAD/DEAH box helicase	DEAD-box ATP-dependent RNA helicase 32 GN=RH32 OS=Arabidopsis thaliana (Mouse-ear cress) PE=2 SV=1	--	--	dead box ATP-dependent RNA helicase, putative [Ricinus communis]
c170713.graph_c0_seq1	--	--	Molecular Function: chlorophyllide a oxygenase [overall] activity (GO:0010277);; Molecular Function: metal ion binding (GO:0046872);; Molecular Function: 2 iron, 2 sulfur cluster binding (GO:0051537);; Biological Process: oxidation-reduction process (GO:0055114);;	--	--	--	--	Protochlorophyllide-dependent translocon component 52, chloroplastic (Precursor) GN=L73G19.30 OS=Arabidopsis thaliana (Mouse-ear cress) PE=1 SV=1	--	--	unknown [Picea sitchensis]
c331429.graph_c0_seq1	--	--	Molecular Function: hydrolase activity (GO:0016787);;	--	[O]	Posttranslational modification, protein turnover, chaperones	Xylanase inhibitor N-terminal;; Xylanase inhibitor C-terminal;; Eukaryotic aspartyl protease	Protein ASPARTIC PROTEASE IN GUARD CELL 2 (Precursor) GN=ASPG2 OS=Arabidopsis thaliana (Mouse-ear cress) PE=2 SV=1	--	--	unknown [Picea sitchensis]
c184719.graph_c0_seq1	--	--	Biological Process: sulfur amino acid metabolic process (GO:0000096);; Molecular Function: nucleotide binding (GO:0000166);; Biological Process: glycine catabolic process (GO:0006546);; Biological Process: unsaturated fatty acid biosynthetic process (GO:0006636);; Biological Process: oxidoreduction coenzyme metabolic process (GO:0006733);; Biological Process: vitamin metabolic process (GO:0006766…	K18980|7.61177e-14|rcu:8258462|K18980 2-methylene-furan-3-one reductase [EC:1.3.1.105] | (RefSeq) 2-methylene-furan-3-one reductase	[CR]	--	--	2-methylene-furan-3-one reductase (Precursor) GN=EO OS=Solanum lycopersicum (Tomato) PE=1 SV=1	--	--	unknown [Picea sitchensis]
c316407.graph_c0_seq1	58.5	--	Molecular Function: RNA binding (GO:0003723);;	K14945|2.36887e-85|nnu:104588547|K14945 protein quaking | (RefSeq) KH domain-containing protein At5g56140	[A]	RNA processing and modification	--	KH domain-containing protein At5g56140 GN=At5g56140 OS=Arabidopsis thaliana (Mouse-ear cress) PE=2 SV=1	--	--	unknown [Picea sitchensis]
c354559.graph_c0_seq1	756	--	Biological Process: maltose metabolic process (GO:0000023);; Molecular Function: translation elongation factor activity (GO:0003746);; Molecular Function: GTPase activity (GO:0003924);; Molecular Function: ATP binding (GO:0005524);; Molecular Function: GTP binding (GO:0005525);; Cellular Component: mitochondrion (GO:0005739);; Biological Process: pentose-phosphate shunt (GO:0006098);; Biological …	K02355|0|cit:102624603|K02355 elongation factor G | (RefSeq) elongation factor G-2, chloroplastic	[J]	Translation, ribosomal structure and biogenesis	Elongation factor Tu GTP binding domain;; Elongation Factor G, domain II;; Elongation factor G, domain IV;; Elongation factor Tu domain 2;; Elongation factor G C-terminus	Elongation factor G-2, chloroplastic (Precursor) GN=fusA2 OS=Glycine max (Soybean) PE=3 SV=1	--	--	unknown [Picea sitchensis]
c327066.graph_c0_seq1	241	--	Molecular Function: translation elongation factor activity (GO:0003746);; Molecular Function: GTPase activity (GO:0003924);; Molecular Function: GTP binding (GO:0005525);; Cellular Component: cytoplasm (GO:0005737);; Biological Process: obsolete GTP catabolic process (GO:0006184);; Biological Process: translational elongation (GO:0006414);;	K03231|4.63028e-135|cmo:103503414|K03231 elongation factor 1-alpha | (RefSeq) elongation factor 1-alpha-like	[J]	Translation, ribosomal structure and biogenesis	Elongation factor Tu GTP binding domain;; 50S ribosome-binding GTPase;; Elongation factor Tu C-terminal domain	Elongation factor 1-alpha OS=Daucus carota (Wild carrot) PE=2 SV=1	--	--	PREDICTED: elongation factor 1-alpha-like [Cucumis melo]
c171166.graph_c0_seq1	--	--	--	--	[S]	Function unknown	Putative serine esterase (DUF676);; Protein of unknown function (DUF3657)	--	--	--	hypothetical protein AMTR_s00040p00048570 [Amborella trichopoda]
c355786.graph_c0_seq1	--	--	Biological Process: response to stress (GO:0006950);; Biological Process: response to abiotic stimulus (GO:0009628);; Biological Process: response to oxygen-containing compound (GO:1901700);;	--	--	--	Protein of unknown function (DUF3537)	--	--	--	hypothetical protein SELMODRAFT_44258, partial [Selaginella moellendorffii]
c241704.graph_c0_seq1	123	--	Cellular Component: nucleosome (GO:0000786);; Molecular Function: DNA binding (GO:0003677);; Cellular Component: nucleolus (GO:0005730);; Cellular Component: vacuole (GO:0005773);; Biological Process: nucleosome assembly (GO:0006334);; Cellular Component: thylakoid (GO:0009579);; Molecular Function: protein heterodimerization activity (GO:0046982);;	K11254|5.61091e-39|bpg:Bathy13g00880|K11254 histone H4 | (RefSeq) histone H4	[B]	Chromatin structure and dynamics	Core histone H2A/H2B/H3/H4;; TATA box binding protein associated factor (TAF);; Histone-like transcription factor (CBF/NF-Y) and archaeal histone	Histone H4 OS=Olisthodiscus luteus (Marine phytoflagellate) PE=1 SV=2	--	--	Histone H4 [Triticum urartu]
c301659.graph_c0_seq1	46.2	--	Molecular Function: Rho GDP-dissociation inhibitor activity (GO:0005094);; Cellular Component: cytoplasm (GO:0005737);;	K12462|7.08917e-39|nnu:104587974|K12462 Rho GDP-dissociation inhibitor | (RefSeq) rho GDP-dissociation inhibitor 1-like	[T]	Signal transduction mechanisms	RHO protein GDP dissociation inhibitor	Rho GDP-dissociation inhibitor 1 GN=GDI1 OS=Arabidopsis thaliana (Mouse-ear cress) PE=1 SV=1	--	--	unknown [Picea sitchensis]
c330162.graph_c0_seq1	--	--	--	--	--	--	--	--	--	--	hypothetical protein PHAVU_009G211300g, partial [Phaseolus vulgaris]
c325114.graph_c0_seq1	439	--	Molecular Function: ATP binding (GO:0005524);; Cellular Component: cell wall (GO:0005618);; Biological Process: obsolete ATP catabolic process (GO:0006200);; Cellular Component: chloroplast stroma (GO:0009570);; Biological Process: photosynthesis (GO:0015979);; Biological Process: chlorophyll biosynthetic process (GO:0015995);; Molecular Function: magnesium chelatase activity (GO:0016851);; Molec…	K03405|0|nnu:104591883|K03405 magnesium chelatase subunit I [EC:6.6.1.1] | (RefSeq) magnesium-chelatase subunit ChlI, chloroplastic-like	--	--	Magnesium chelatase, subunit ChlI;; MCM2/3/5 family;; AAA domain (dynein-related subfamily)	Magnesium-chelatase subunit ChlI, chloroplastic (Precursor) OS=Oryza sativa subsp. japonica (Rice) PE=1 SV=1	--	--	PREDICTED: magnesium-chelatase subunit ChlI, chloroplastic-like [Nelumbo nucifera]
c350651.graph_c0_seq1	298	--	Molecular Function: protein serine/threonine kinase activity (GO:0004674);; Molecular Function: protein tyrosine kinase activity (GO:0004713);; Molecular Function: ATP binding (GO:0005524);; Biological Process: regulation of transcription, DNA-templated (GO:0006355);; Biological Process: protein phosphorylation (GO:0006468);; Biological Process: positive regulation of translation (GO:0045727);;	K08287|5.13827e-165|sind:105174405|K08287 dual-specificity kinase [EC:2.7.12.1] | (RefSeq) serine/threonine-protein kinase AFC1	[T]	Signal transduction mechanisms	Protein kinase domain;; Protein tyrosine kinase	Serine/threonine-protein kinase AFC1 GN=F4P12_270 OS=Arabidopsis thaliana (Mouse-ear cress) PE=2 SV=2	--	--	unknown [Picea sitchensis]
c144995.graph_c0_seq1	--	--	--	--	--	--	--	--	--	--	unknown [Picea sitchensis]
c161177.graph_c0_seq1	66.2	--	Molecular Function: protein serine/threonine kinase activity (GO:0004674);; Molecular Function: ATP binding (GO:0005524);; Cellular Component: cytosol (GO:0005829);; Biological Process: protein phosphorylation (GO:0006468);; Biological Process: signal transduction (GO:0007165);; Biological Process: response to abscisic acid (GO:0009737);;	K07198|3.86048e-32|nnu:104593799|K07198 5'-AMP-activated protein kinase, catalytic alpha subunit [EC:2.7.11.11] | (RefSeq) CBL-interacting protein kinase 18-like	[T]	Signal transduction mechanisms	Protein kinase domain;; Protein tyrosine kinase	CBL-interacting protein kinase 5 OS=Oryza sativa subsp. japonica (Rice) PE=2 SV=1	--	--	hypothetical protein 0_5117_01, partial [Pinus taeda]
c6271.graph_c0_seq1	57.8	--	Molecular Function: RNA binding (GO:0003723);; Molecular Function: RNA-directed DNA polymerase activity (GO:0003964);; Cellular Component: nucleus (GO:0005634);; Biological Process: RNA-dependent DNA biosynthetic process (GO:0006278);; Molecular Function: zinc ion binding (GO:0008270);; Biological Process: DNA integration (GO:0015074);;	--	[R]	General function prediction only	--	--	--	--	hypothetical protein VITISV_035899 [Vitis vinifera]
c167494.graph_c0_seq1	--	--	--	K14496|2.44361e-72|cmo:103502159|K14496 abscisic acid receptor PYR/PYL family | (RefSeq) abscisic acid receptor PYL4	--	--	Polyketide cyclase / dehydrase and lipid transport;; Pathogenesis-related protein Bet v I family	Abscisic acid receptor PYL6 OS=Arabidopsis thaliana (Mouse-ear cress) PE=1 SV=1	--	--	unknown [Picea sitchensis]
c345213.graph_c0_seq1	85.5	--	--	--	--	--	Protein kinase domain;; Protein tyrosine kinase;; Leucine rich repeat;; Leucine Rich Repeat;; Leucine Rich repeats (2 copies);; Leucine Rich repeat	Putative leucine-rich repeat receptor-like serine/threonine-protein kinase At2g24130 (Precursor) GN=At2g24130 OS=Arabidopsis thaliana (Mouse-ear cress) PE=3 SV=1	--	--	hypothetical protein JCGZ_26968 [Jatropha curcas]
c203005.graph_c0_seq1	98.2	--	--	K10144|3.5575e-96|pper:PRUPE_ppa010024mg|K10144 RING finger and CHY zinc finger domain-containing protein 1 [EC:2.3.2.27] | (RefSeq) hypothetical protein	[R]	General function prediction only	Zinc-ribbon;; Ring finger domain;; Zinc finger, C3HC4 type (RING finger)	--	--	--	hypothetical protein PRUPE_ppa010024mg [Prunus persica]
c358663.graph_c0_seq1	--	--	--	--	--	--	--	--	--	--	hypothetical protein AMTR_s00069p00173060 [Amborella trichopoda]
c121860.graph_c0_seq1	--	--	Cellular Component: mitochondrial proton-transporting ATP synthase complex, coupling factor F(o) (GO:0000276);; Molecular Function: proton transmembrane transporter activity (GO:0015078);; Biological Process: ATP synthesis coupled proton transport (GO:0015986);;	K02140|2.41121e-58|cit:102609858|K02140 F-type H+-transporting ATPase subunit g | (RefSeq) hypothetical protein	--	--	Mitochondrial ATP synthase g subunit	--	--	--	unknown [Picea sitchensis]
c357633.graph_c0_seq1	--	--	Molecular Function: oxidoreductase activity (GO:0016491);;	--	--	--	--	--	--	--	unknown [Picea sitchensis]
c351152.graph_c0_seq1	284	--	Molecular Function: ATP binding (GO:0005524);; Biological Process: obsolete ATP catabolic process (GO:0006200);; Molecular Function: ATPase activity (GO:0016887);;	K06185|0|pda:103707002|K06185 ATP-binding cassette, subfamily F, member 2 | (RefSeq) ABC transporter F family member 1-like	[R]	General function prediction only	ABC transporter;; ABC transporter;; AAA domain;; ABC transporter;; AAA domain	ABC transporter F family member 1 GN=MAE1.10 OS=Arabidopsis thaliana (Mouse-ear cress) PE=1 SV=1	--	--	unknown [Picea sitchensis]
c319285.graph_c0_seq1	--	--	Molecular Function: nucleotide binding (GO:0000166);; Molecular Function: nucleic acid binding (GO:0003676);;	K12893|4.13555e-60|vvi:100255597|K12893 splicing factor, arginine/serine-rich 4/5/6 | (RefSeq) serine/arginine-rich splicing factor RS41	[A]	RNA processing and modification	--	Serine/arginine-rich splicing factor RS40 GN=M7J2.130 OS=Arabidopsis thaliana (Mouse-ear cress) PE=1 SV=2	--	--	unknown [Picea sitchensis]
c353022.graph_c0_seq1	102	--	Molecular Function: serine-type carboxypeptidase activity (GO:0004185);; Biological Process: proteolysis (GO:0006508);;	K16297|1.14111e-173|nnu:104592771|K16297 serine carboxypeptidase-like clade II [EC:3.4.16.-] | (RefSeq) serine carboxypeptidase-like 45	[OE]	--	Serine carboxypeptidase	Serine carboxypeptidase-like 45 (Precursor) GN=SCPL45 OS=Arabidopsis thaliana (Mouse-ear cress) PE=2 SV=1	--	--	unknown [Picea sitchensis]
c339269.graph_c0_seq1	168	--	Molecular Function: nucleotide binding (GO:0000166);;	K07910|2.5762e-100|thj:104820481|K07910 Ras-related protein Rab-18 | (RefSeq) ras-related protein RABC1-like	[R]	General function prediction only	Ras family;; Miro-like protein;; ADP-ribosylation factor family;; Gtr1/RagA G protein conserved region;; 50S ribosome-binding GTPase;; Elongation factor Tu GTP binding domain	Ras-related protein RABC1 OS=Arabidopsis thaliana (Mouse-ear cress) PE=1 SV=1	--	--	PREDICTED: ras-related protein RABC1-like [Tarenaya hassleriana]
c346525.graph_c0_seq1	65.5	--	Cellular Component: plant-type vacuole (GO:0000325);; Cellular Component: vacuolar membrane (GO:0005774);; Cellular Component: integral component of membrane (GO:0016021);; Biological Process: transmembrane transport (GO:0055085);;	--	[R]	General function prediction only	SPX domain;; Major Facilitator Superfamily	SPX domain-containing membrane protein At4g11810 GN=At4g11810 OS=Arabidopsis thaliana (Mouse-ear cress) PE=3 SV=1	--	--	unknown [Picea sitchensis]
c352219.graph_c0_seq1	250	--	Molecular Function: aminopeptidase activity (GO:0004177);; Cellular Component: vacuolar membrane (GO:0005774);; Cellular Component: cytosol (GO:0005829);; Cellular Component: plasma membrane (GO:0005886);; Biological Process: proteolysis (GO:0006508);; Biological Process: fatty acid beta-oxidation (GO:0006635);; Molecular Function: metallopeptidase activity (GO:0008237);; Molecular Function: zinc…	K01267|5.30848e-158|jcu:105640224|K01267 aspartyl aminopeptidase [EC:3.4.11.21] | (RefSeq) probable aspartyl aminopeptidase	[E]	Amino acid transport and metabolism	Aminopeptidase I zinc metalloprotease (M18);; M42 glutamyl aminopeptidase;; Aminopeptidase I zinc metalloprotease (M18)	Probable aspartyl aminopeptidase GN=RCOM_1506700 OS=Ricinus communis (Castor bean) PE=2 SV=2	--	--	unknown [Picea sitchensis]
c346588.graph_c0_seq1	76.6	--	--	K14328|5.33014e-148|nnu:104589972|K14328 regulator of nonsense transcripts 3 | (RefSeq) regulator of nonsense transcripts UPF3	[A]	RNA processing and modification	Smg-4/UPF3 family	Regulator of nonsense transcripts UPF3 GN=UPF3 OS=Arabidopsis thaliana (Mouse-ear cress) PE=1 SV=1	--	--	PREDICTED: regulator of nonsense transcripts UPF3 isoform X1 [Nelumbo nucifera]
c126559.graph_c1_seq1	--	--	Molecular Function: protein binding (GO:0005515);; Biological Process: response to stress (GO:0006950);; Biological Process: cellular process (GO:0044763);;	--	--	--	IQ calmodulin-binding motif	BAG family molecular chaperone regulator 6 GN=T3F17.11 OS=Arabidopsis thaliana (Mouse-ear cress) PE=1 SV=1	--	--	PREDICTED: BAG family molecular chaperone regulator 6-like [Musa acuminata subsp. malaccensis]
c169439.graph_c0_seq1	--	--	--	--	--	--	Pathogenesis-related protein Bet v I family	GDSL esterase/lipase At5g33370 (Precursor) GN=At5g33370 OS=Arabidopsis thaliana (Mouse-ear cress) PE=2 SV=1	--	--	unknown [Picea sitchensis]
c324522.graph_c0_seq1	--	--	Molecular Function: ion channel activity (GO:0005216);; Biological Process: cellular process (GO:0044763);; Biological Process: response to stimulus (GO:0050896);; Biological Process: biological regulation (GO:0065007);;	K05387|3.64868e-69|smo:SELMODRAFT_102172|K05387 glutamate receptor, ionotropic, plant | (RefSeq) hypothetical protein	[PET]	--	Ligand-gated ion channel;; Bacterial extracellular solute-binding proteins, family 3	Glutamate receptor 3.4 (Precursor) GN=YUP8H12.19 OS=Arabidopsis thaliana (Mouse-ear cress) PE=2 SV=2	--	--	hypothetical protein SELMODRAFT_102172 [Selaginella moellendorffii]
c319219.graph_c0_seq1	--	--	--	K11365|8.4484e-61|atr:18445205|K11365 SAGA-associated factor 73 | (RefSeq) SCA7 domain-containing protein SELMODRAFT_431321	--	--	--	--	--	--	unknown [Picea sitchensis]
c176216.graph_c1_seq1	--	--	--	--	[R]	General function prediction only	PPR repeat;; PPR repeat family;; PPR repeat;; Pentatricopeptide repeat domain	Putative pentatricopeptide repeat-containing protein At1g68930 GN=PCMP-H22 OS=Arabidopsis thaliana (Mouse-ear cress) PE=3 SV=1	--	--	PREDICTED: putative pentatricopeptide repeat-containing protein At1g68930 [Nicotiana tomentosiformis]
c170007.graph_c0_seq1	72	--	Biological Process: metabolic process (GO:0008152);; Molecular Function: hydrolase activity (GO:0016787);;	K07025|6.76787e-60|tcc:TCM_020592|K07025 putative hydrolase of the HAD superfamily | (RefSeq) Haloacid dehalogenase-like hydrolase (HAD) superfamily protein	[R]	General function prediction only	Haloacid dehalogenase-like hydrolase;; HAD-hyrolase-like	--	--	--	unknown [Picea sitchensis]
c177025.graph_c0_seq1	--	--	Molecular Function: catalytic activity (GO:0003824);;	--	[R]	General function prediction only	zinc-binding in reverse transcriptase;; Reverse transcriptase (RNA-dependent DNA polymerase)	Uncharacterized mitochondrial protein AtMg01250 GN=AtMg01250 OS=Arabidopsis thaliana (Mouse-ear cress) PE=4 SV=1	--	--	PREDICTED: uncharacterized protein LOC103828902 [Brassica rapa]
c156530.graph_c0_seq1	--	--	--	--	--	--	--	Probable membrane-associated kinase regulator 1 GN=MAKR1 OS=Arabidopsis thaliana (Mouse-ear cress) PE=1 SV=1	--	--	unknown [Picea sitchensis]
c47882.graph_c0_seq1	--	--	--	--	--	--	--	Stress enhanced protein 1, chloroplastic (Precursor) GN=SEP1 OS=Arabidopsis thaliana (Mouse-ear cress) PE=2 SV=1	--	--	unknown [Picea sitchensis]
c233745.graph_c0_seq1	--	--	Molecular Function: ATP binding (GO:0005524);; Biological Process: obsolete ATP catabolic process (GO:0006200);; Biological Process: transport (GO:0006810);; Cellular Component: membrane (GO:0016020);; Molecular Function: ATPase activity (GO:0016887);;	--	[Q]	Secondary metabolites biosynthesis, transport and catabolism	ABC-2 type transporter	Pleiotropic drug resistance protein 2 GN=PDR2 OS=Nicotiana plumbaginifolia (Leadwort-leaved tobacco) PE=2 SV=1	--	--	ABC transporter G family member 38 [Triticum urartu]
c306749.graph_c0_seq1	72	--	Biological Process: post-embryonic development (GO:0009791);; Biological Process: reproductive structure development (GO:0048608);;	--	[R]	General function prediction only	PPR repeat family;; PPR repeat;; PPR repeat;; Pentatricopeptide repeat domain;; Replication factor C C-terminal domain;; Tetratricopeptide repeat;; PPR repeat family;; PPR repeat;; PPR repeat;; Pentatricopeptide repeat domain;; Mitochondrial 28S ribosomal protein S27;; Tetratricopeptide repeat;; Tetratricopeptide repeat;; Tetratricopeptide repeat	Pentatricopeptide repeat-containing protein At3g53700, chloroplastic (Precursor) GN=MEE40 OS=Arabidopsis thaliana (Mouse-ear cress) PE=2 SV=1	--	--	PREDICTED: LOW QUALITY PROTEIN: pentatricopeptide repeat-containing protein At3g53700, chloroplastic-like [Nelumbo nucifera]
c301910.graph_c0_seq1	--	--	Cellular Component: plastid (GO:0009536);; Cellular Component: membrane (GO:0016020);;	--	--	--	--	--	--	--	unknown [Picea sitchensis]
c154992.graph_c0_seq1	--	--	--	--	--	--	--	--	--	--	unknown [Picea sitchensis]
c125328.graph_c0_seq1	--	--	--	--	--	--	--	--	--	--	PREDICTED: uncharacterized protein LOC102613073 [Citrus sinensis]
c357873.graph_c0_seq1	496	--	Cellular Component: nucleolus (GO:0005730);; Cellular Component: plastid (GO:0009536);; Cellular Component: membrane (GO:0016020);;	K14565|0|mus:103970496|K14565 nucleolar protein 58 | (RefSeq) probable nucleolar protein 5-2	[AJ]	--	Putative snoRNA binding domain;; NOSIC (NUC001) domain;; NOP5NT (NUC127) domain	Probable nucleolar protein 5-1 OS=Arabidopsis thaliana (Mouse-ear cress) PE=2 SV=2	--	--	PREDICTED: probable nucleolar protein 5-2 [Musa acuminata subsp. malaccensis]
c334328.graph_c0_seq1	--	--	--	--	--	--	--	--	--	--	unknown [Picea sitchensis]
c319622.graph_c0_seq1	76.3	--	Biological Process: amino acid transmembrane transport (GO:0003333);; Molecular Function: amino acid transmembrane transporter activity (GO:0015171);; Cellular Component: integral component of membrane (GO:0016021);;	--	[E]	Amino acid transport and metabolism	Amino acid permease;; Amino acid permease;; Amino acid permease	Probable polyamine transporter At3g19553 GN=At3g19553 OS=Arabidopsis thaliana (Mouse-ear cress) PE=3 SV=1	--	--	unknown [Picea sitchensis]
c348441.graph_c0_seq1	217	--	Molecular Function: protein kinase activity (GO:0004672);; Molecular Function: ATP binding (GO:0005524);; Biological Process: protein phosphorylation (GO:0006468);;	K08867|8.23808e-150|gmx:100782039|K08867 WNK lysine deficient protein kinase [EC:2.7.11.1] | (RefSeq) probable serine/threonine-protein kinase WNK11	[R]	General function prediction only	Protein kinase domain;; Protein tyrosine kinase	Probable serine/threonine-protein kinase WNK11 GN=WNK11 OS=Arabidopsis thaliana (Mouse-ear cress) PE=2 SV=1	--	--	unknown [Picea sitchensis]
c209060.graph_c0_seq1	--	--	--	--	[R]	General function prediction only	--	--	--	--	PREDICTED: uncharacterized protein LOC104417902 [Eucalyptus grandis]
c47937.graph_c0_seq1	167	--	Molecular Function: structural constituent of ribosome (GO:0003735);; Cellular Component: cell wall (GO:0005618);; Cellular Component: nucleolus (GO:0005730);; Cellular Component: vacuole (GO:0005773);; Biological Process: translation (GO:0006412);; Cellular Component: membrane (GO:0016020);; Cellular Component: cytosolic small ribosomal subunit (GO:0022627);;	K02966|7.0235e-84|nnu:104597979|K02966 small subunit ribosomal protein S19e | (RefSeq) 40S ribosomal protein S19-3	[J]	Translation, ribosomal structure and biogenesis	Ribosomal protein S19e	40S ribosomal protein S19-1 GN=RPS19A OS=Arabidopsis thaliana (Mouse-ear cress) PE=2 SV=1	--	--	unknown [Picea sitchensis]
c137877.graph_c0_seq1	--	--	--	--	--	--	--	--	--	--	PREDICTED: uncharacterized protein LOC104595677 [Nelumbo nucifera]
c136542.graph_c0_seq1	--	--	--	K11699|1.61254e-09|pmum:103323062|K11699 RNA-dependent RNA polymerase [EC:2.7.7.48] | (RefSeq) probable RNA-dependent RNA polymerase 1	[A]	RNA processing and modification	--	Probable RNA-dependent RNA polymerase 1 GN=RDR1 OS=Oryza sativa subsp. japonica (Rice) PE=2 SV=2	--	--	PREDICTED: probable RNA-dependent RNA polymerase 1 [Prunus mume]
c354599.graph_c0_seq1	311	--	Molecular Function: magnesium ion binding (GO:0000287);; Molecular Function: GTPase activity (GO:0003924);; Molecular Function: GTP binding (GO:0005525);; Biological Process: obsolete GTP catabolic process (GO:0006184);; Biological Process: rRNA processing (GO:0006364);; Cellular Component: chloroplast stroma (GO:0009570);; Biological Process: chloroplast organization (GO:0009658);; Cellular Comp…	--	[R]	General function prediction only	GTP1/OBG;; Domain of unknown function (DUF1967);; 50S ribosome-binding GTPase;; Ferrous iron transport protein B	GTP-binding protein OBGC, chloroplastic (Precursor) GN=T28N17.50 OS=Arabidopsis thaliana (Mouse-ear cress) PE=2 SV=1	--	--	PREDICTED: GTP-binding protein OBGC, chloroplastic [Nelumbo nucifera]
c328137.graph_c0_seq1	--	--	--	--	--	--	--	Uncharacterized protein At4g14100 (Precursor) GN=At4g14100 OS=Arabidopsis thaliana (Mouse-ear cress) PE=2 SV=1	--	--	unknown [Picea sitchensis]
c91265.graph_c1_seq1	--	--	Cellular Component: extracellular region (GO:0005576);; Cellular Component: endosome (GO:0005768);; Cellular Component: Golgi medial cisterna (GO:0005797);; Cellular Component: cis-Golgi network (GO:0005801);; Cellular Component: trans-Golgi network (GO:0005802);; Cellular Component: integral component of membrane (GO:0016021);;	K17087|1.18682e-47|pmum:103318896|K17087 transmembrane 9 superfamily member 3 | (RefSeq) transmembrane 9 superfamily member 1	[U]	Intracellular trafficking, secretion, and vesicular transport	Endomembrane protein 70	Transmembrane 9 superfamily member 1 {ECO:0000305} (Precursor) OS=Arabidopsis thaliana (Mouse-ear cress) PE=1 SV=1	--	--	PREDICTED: transmembrane 9 superfamily member 3 [Prunus mume]
c326037.graph_c0_seq1	--	--	Cellular Component: intracellular (GO:0005622);; Molecular Function: zinc ion binding (GO:0008270);;	--	--	--	Protein of unknown function (DUF1644);; Protein of unknown function (DUF1644)	--	--	--	hypothetical protein AMTR_s00081p00016210 [Amborella trichopoda]
c324120.graph_c0_seq1	--	--	Molecular Function: DNA binding (GO:0003677);; Cellular Component: intracellular (GO:0005622);; Molecular Function: zinc ion binding (GO:0008270);;	--	--	--	B-box zinc finger	Zinc finger protein CONSTANS-LIKE 10 GN=COL10 OS=Arabidopsis thaliana (Mouse-ear cress) PE=1 SV=1	--	--	unknown [Picea sitchensis]
c98501.graph_c1_seq1	288	--	Cellular Component: proteasome complex (GO:0000502);; Cellular Component: plasma membrane (GO:0005886);; Molecular Function: enzyme regulator activity (GO:0030234);; Biological Process: regulation of protein catabolic process (GO:0042176);; Biological Process: regulation of catalytic activity (GO:0050790);; Biological Process: regulation of cell cycle (GO:0051726);;	K03028|8.21678e-106|egu:105053747|K03028 26S proteasome regulatory subunit N1 | (RefSeq) 26S proteasome non-ATPase regulatory subunit 2 homolog A-like	[O]	Posttranslational modification, protein turnover, chaperones	Proteasome/cyclosome repeat	26S proteasome non-ATPase regulatory subunit 2 homolog A GN=RPN1A OS=Arabidopsis thaliana (Mouse-ear cress) PE=1 SV=2	--	--	proteasome regulatory particle base subunit RPN1 [Rhizophagus irregularis DAOM 197198w]
c74062.graph_c0_seq1	--	--	Cellular Component: mitochondrion (GO:0005739);;	--	--	--	--	--	--	--	unknown [Picea sitchensis]
c326646.graph_c0_seq1	--	--	--	--	--	--	--	Uncharacterized protein At3g15000, mitochondrial GN=At3g15000 OS=Arabidopsis thaliana (Mouse-ear cress) PE=1 SV=1	--	--	unknown [Picea sitchensis]
c334256.graph_c0_seq1	--	--	--	--	--	--	--	D-cysteine desulfhydrase 2, mitochondrial (Precursor) GN=At3g26115 OS=Arabidopsis thaliana (Mouse-ear cress) PE=2 SV=1	--	--	hypothetical protein AMTR_s00045p00214720 [Amborella trichopoda]
c316932.graph_c0_seq1	87.4	--	--	K04733|1.7908e-173|pop:POPTR_0005s20420g|K04733 interleukin-1 receptor-associated kinase 4 [EC:2.7.11.1] | (RefSeq) POPTRDRAFT_1078580; hypothetical protein	[T]	Signal transduction mechanisms	Protein kinase domain;; Protein tyrosine kinase	Probable receptor-like protein kinase At1g11050 (Precursor) GN=At1g11050 OS=Arabidopsis thaliana (Mouse-ear cress) PE=2 SV=1	--	--	PREDICTED: probable receptor-like protein kinase At1g11050 [Populus euphratica]
c343529.graph_c0_seq1	--	--	--	--	[T]	Signal transduction mechanisms	RhoGAP domain;; Leucine-zipper of ternary complex factor MIP1;; PH domain	Rho GTPase-activating protein 7 GN=ROPGAP7 OS=Arabidopsis thaliana (Mouse-ear cress) PE=2 SV=1	--	--	hypothetical protein AMTR_s00063p00197920 [Amborella trichopoda]
c349972.graph_c0_seq1	--	--	--	--	--	--	Protein of unknown function (DUF1675)	Ninja-family protein 7 OS=Zea mays (Maize) PE=2 SV=1	--	--	unknown [Picea sitchensis]
c330684.graph_c0_seq1	78.2	--	Biological Process: protein folding (GO:0006457);; Cellular Component: plastid (GO:0009536);; Biological Process: response to high light intensity (GO:0009644);; Biological Process: heat acclimation (GO:0010286);; Biological Process: response to hydrogen peroxide (GO:0042542);;	K13993|4.96538e-47|ppp:PHYPADRAFT_72790|K13993 HSP20 family protein | (RefSeq) hypothetical protein	[O]	Posttranslational modification, protein turnover, chaperones	Hsp20/alpha crystallin family	Small heat shock protein, chloroplastic (Precursor) GN=HSP22 OS=Petunia hybrida (Petunia) PE=2 SV=1	--	--	unknown [Picea sitchensis]
c347536.graph_c0_seq1	--	--	Biological Process: gene silencing (GO:0016458);; Biological Process: covalent chromatin modification (GO:0016569);; Biological Process: regulation of gene expression, epigenetic (GO:0040029);; Biological Process: macromolecule modification (GO:0043412);; Biological Process: cellular macromolecule metabolic process (GO:0044260);; Biological Process: nucleic acid metabolic process (GO:0090304);;	--	--	--	Protein of unknown function (DUF632);; Protein of unknown function (DUF630)	--	--	--	unknown [Picea sitchensis]
c175720.graph_c3_seq1	--	--	Biological Process: chloroplast RNA processing (GO:0031425);;	--	[R]	General function prediction only	DYW family of nucleic acid deaminases	Pentatricopeptide repeat-containing protein At3g57430, chloroplastic (Precursor) GN=PCMP-H81 OS=Arabidopsis thaliana (Mouse-ear cress) PE=2 SV=2	--	--	hypothetical protein 2_9455_01, partial [Pinus lambertiana]
c159886.graph_c1_seq1	75.5	--	Molecular Function: carboxylic ester hydrolase activity (GO:0052689);;	--	[V]	Defense mechanisms	alpha/beta hydrolase fold	Probable carboxylesterase 11 GN=CXE11 OS=Arabidopsis thaliana (Mouse-ear cress) PE=2 SV=1	--	--	hypothetical protein AMTR_s00005p00249600 [Amborella trichopoda]
c189529.graph_c0_seq1	--	--	Molecular Function: nucleic acid binding (GO:0003676);; Molecular Function: catalytic activity (GO:0003824);; Biological Process: DNA metabolic process (GO:0006259);;	--	[R]	General function prediction only	Integrase core domain	Endonuclease OS=Nicotiana tabacum (Common tobacco) PE=2 SV=1	--	--	PREDICTED: uncharacterized protein LOC102660221 [Glycine max]
c161195.graph_c0_seq1	--	--	--	--	[S]	Function unknown	Coiled-coil domain-containing protein (DUF2037)	--	--	--	hypothetical protein AMTR_s00122p00090920 [Amborella trichopoda]
c356052.graph_c0_seq1	--	--	Molecular Function: structural molecule activity (GO:0005198);; Cellular Component: chloroplast (GO:0009507);;	--	--	--	PAP_fibrillin	--	--	--	unknown [Picea sitchensis]
c135043.graph_c0_seq1	65.1	--	Molecular Function: protein serine/threonine kinase activity (GO:0004674);; Molecular Function: ATP binding (GO:0005524);; Biological Process: protein phosphorylation (GO:0006468);;	--	[T]	Signal transduction mechanisms	Protein kinase domain;; Protein tyrosine kinase	Probable receptor-like protein kinase At1g11050 (Precursor) GN=At1g11050 OS=Arabidopsis thaliana (Mouse-ear cress) PE=2 SV=1	--	--	unknown [Picea sitchensis]
c344523.graph_c0_seq1	618	--	Cellular Component: proteasome complex (GO:0000502);; Cellular Component: cytosol (GO:0005829);; Cellular Component: plasma membrane (GO:0005886);; Molecular Function: enzyme regulator activity (GO:0030234);; Biological Process: regulation of protein catabolic process (GO:0042176);; Biological Process: regulation of catalytic activity (GO:0050790);;	K03032|0|gra:105800370|K03032 26S proteasome regulatory subunit N2 | (RefSeq) 26S proteasome non-ATPase regulatory subunit 1 homolog A	[O]	Posttranslational modification, protein turnover, chaperones	Proteasome/cyclosome repeat;; HEAT repeats;; HEAT-like repeat	26S proteasome non-ATPase regulatory subunit 1 homolog A GN=RPN2A OS=Arabidopsis thaliana (Mouse-ear cress) PE=1 SV=1	--	--	unknown [Picea sitchensis]
c349055.graph_c0_seq1	92	--	--	--	[K]	Transcription	Bromodomain	Transcription factor GTE4 GN=GTE4 OS=Arabidopsis thaliana (Mouse-ear cress) PE=2 SV=1	--	--	hypothetical protein AMTR_s00046p00231370 [Amborella trichopoda]
c231233.graph_c0_seq1	--	--	--	--	--	--	--	--	--	--	hypothetical protein LRAMOSA04677 [Absidia idahoensis var. thermophila]
c342054.graph_c0_seq1	--	--	Biological Process: defense response (GO:0006952);; Molecular Function: ADP binding (GO:0043531);;	--	--	--	NB-ARC domain;; Leucine Rich repeats (2 copies);; Leucine rich repeat;; Arabidopsis broad-spectrum mildew resistance protein RPW8	Probable disease resistance protein At4g33300 GN=At4g33300 OS=Arabidopsis thaliana (Mouse-ear cress) PE=2 SV=3	--	--	unknown [Picea sitchensis]
c215946.graph_c0_seq1	55.1	--	Biological Process: biosynthetic process (GO:0009058);; Molecular Function: transferase activity, transferring acyl groups other than amino-acyl groups (GO:0016747);;	--	--	--	Chalcone and stilbene synthases, C-terminal domain;; Chalcone and stilbene synthases, N-terminal domain	Chalcone synthase (Fragment) GN=CHS OS=Malus domestica (Apple) PE=2 SV=1	--	--	BnaC03g65730D [Brassica napus]
c307233.graph_c0_seq1	--	--	--	K03129|3.96708e-137|egu:105032517|K03129 transcription initiation factor TFIID subunit 4 | (RefSeq) transcription initiation factor TFIID subunit 4b-like	[K]	Transcription	Transcription initiation factor TFIID component TAF4 family;; RCD1-SRO-TAF4 (RST) plant domain	Transcription initiation factor TFIID subunit 4b GN=TAF4B OS=Arabidopsis thaliana (Mouse-ear cress) PE=1 SV=1	--	--	PREDICTED: transcription initiation factor TFIID subunit 4b-like isoform X1 [Elaeis guineensis]
c158698.graph_c0_seq1	--	--	--	--	[R]	General function prediction only	Leucine Rich repeats (2 copies);; Leucine rich repeat;; Leucine Rich Repeat;; Leucine rich repeat	Plant intracellular Ras-group-related LRR protein 4 GN=P0711H09.3 OS=Oryza sativa subsp. japonica (Rice) PE=2 SV=1	--	--	PREDICTED: LOC100383461 isoform X1 [Zea mays]
c302055.graph_c0_seq1	49.3	--	Molecular Function: catalytic activity (GO:0003824);;	K15340|1.14226e-116|nnu:104606745|K15340 DNA cross-link repair 1A protein | (RefSeq) protein artemis	[L]	Replication, recombination and repair	DNA repair metallo-beta-lactamase	--	--	--	PREDICTED: protein artemis [Nelumbo nucifera]
c357833.graph_c0_seq1	90.9	--	Molecular Function: ATP binding (GO:0005524);;	--	[O]	Posttranslational modification, protein turnover, chaperones	--	Ribulose bisphosphate carboxylase/oxygenase activase A, chloroplastic (Precursor) GN=RCAA OS=Hordeum vulgare (Barley) PE=2 SV=1	--	--	ribulose-1,5-bisphosphate carboxylase/oxygenase activase small isoform [Pinus massoniana]
c317719.graph_c0_seq1	--	--	Molecular Function: zinc ion binding (GO:0008270);; Biological Process: cellular catabolic process (GO:0044248);; Biological Process: cellular process (GO:0044763);; Biological Process: regulation of cellular process (GO:0050794);; Biological Process: response to stimulus (GO:0050896);; Biological Process: organic substance catabolic process (GO:1901575);;	K19043|1.77369e-95|atr:18421610|K19043 E3 ubiquitin-protein ligase RHF [EC:2.3.2.27] | (RefSeq) E3 ubiquitin-protein ligase RHF2A	[O]	Posttranslational modification, protein turnover, chaperones	Ring finger domain;; RING-H2 zinc finger;; Zinc finger, C3HC4 type (RING finger);; Zinc finger, C3HC4 type (RING finger);; zinc-RING finger domain;; Anaphase-promoting complex subunit 11 RING-H2 finger	E3 ubiquitin-protein ligase RHF2A GN=RHF2A OS=Arabidopsis thaliana (Mouse-ear cress) PE=2 SV=1	--	--	unknown [Picea sitchensis]
c328299.graph_c0_seq1	--	--	--	--	--	--	--	--	--	--	arabinogalactan-like protein [Pinus taeda]
c197935.graph_c0_seq1	--	--	--	--	--	--	Reverse transcriptase (RNA-dependent DNA polymerase)	--	--	--	--
c344286.graph_c0_seq1	51.2	--	Biological Process: cellular process (GO:0044763);; Molecular Function: protein-disulfide reductase activity (GO:0047134);; Biological Process: pollen tube development (GO:0048868);; Biological Process: oxidation-reduction process (GO:0055114);;	K17609|0|vra:106779922|K17609 nucleoredoxin [EC:1.8.1.8] | (RefSeq) probable nucleoredoxin 1	[R]	General function prediction only	Thioredoxin-like;; Thioredoxin-like domain;; AhpC/TSA family;; Thioredoxin;; Redoxin;; SCO1/SenC;; Thioredoxin-like;; C1-like domain;; Protein of unknown function (DUF2839)	Probable nucleoredoxin 1 GN=At1g60420 OS=Arabidopsis thaliana (Mouse-ear cress) PE=1 SV=1	--	--	unknown [Picea sitchensis]
c2098.graph_c0_seq1	139	--	Biological Process: signal transduction (GO:0007165);; Biological Process: cellular metabolic process (GO:0044237);;	K14491|4.31915e-07|fve:105352657|K14491 two-component response regulator ARR-B family | (RefSeq) two-component response regulator ARR12-like	--	--	Response regulator receiver domain	--	--	--	sensor histidine kinase, putative [Ricinus communis]
c182588.graph_c0_seq1	62.8	--	Molecular Function: nucleotide binding (GO:0000166);; Molecular Function: protein kinase activity (GO:0004672);; Molecular Function: protein binding (GO:0005515);; Biological Process: protein phosphorylation (GO:0006468);; Biological Process: protein ubiquitination (GO:0016567);; Biological Process: defense response to bacterium (GO:0042742);; Cellular Component: intracellular membrane-bounded or…	--	--	--	Leucine Rich repeats (2 copies);; Leucine rich repeat;; Leucine Rich Repeat;; Leucine Rich repeat;; Leucine rich repeat	LRR receptor-like serine/threonine-protein kinase EFR (Precursor) GN=EFR OS=Arabidopsis thaliana (Mouse-ear cress) PE=1 SV=1	--	--	unknown [Picea sitchensis]
c326885.graph_c0_seq1	--	--	--	--	[R]	General function prediction only	ENT domain	--	--	--	hypothetical protein CISIN_1g016251mg [Citrus sinensis]
c26685.graph_c0_seq1	--	--	Molecular Function: calcium ion binding (GO:0005509);; Cellular Component: photosystem II oxygen evolving complex (GO:0009654);; Biological Process: photosynthesis (GO:0015979);; Cellular Component: extrinsic component of membrane (GO:0019898);;	K08901|1.53428e-07|gra:105778097|K08901 photosystem II oxygen-evolving enhancer protein 3 | (RefSeq) oxygen-evolving enhancer protein 3, chloroplastic	--	--	Oxygen evolving enhancer protein 3 (PsbQ)	--	--	--	chloroplast oxygen-evolving enhancer protein [Manihot esculenta]
c64471.graph_c0_seq1	--	--	Molecular Function: DNA binding (GO:0003677);; Molecular Function: RNA binding (GO:0003723);; Molecular Function: RNA-directed DNA polymerase activity (GO:0003964);; Molecular Function: aspartic-type endopeptidase activity (GO:0004190);; Biological Process: RNA-dependent DNA biosynthetic process (GO:0006278);; Biological Process: DNA recombination (GO:0006310);; Biological Process: proteolysis (G…	--	[R]	General function prediction only	--	--	--	--	polyprotein [Coix lacryma-jobi]
c16146.graph_c0_seq1	--	--	--	--	--	--	--	--	--	--	BnaCnng20620D [Brassica napus]
c335719.graph_c0_seq1	178	--	Molecular Function: microtubule motor activity (GO:0003777);; Molecular Function: ATP binding (GO:0005524);; Cellular Component: kinesin complex (GO:0005871);; Cellular Component: microtubule (GO:0005874);; Biological Process: microtubule-based movement (GO:0007018);; Molecular Function: microtubule binding (GO:0008017);;	K10398|0|thj:104799469|K10398 kinesin family member 11 | (RefSeq) kinesin-like protein KIN-5D	[Z]	Cytoskeleton	Kinesin motor domain;; Kinesin motor domain	Probable 125 kDa kinesin-related protein GN=At2g36200 OS=Arabidopsis thaliana (Mouse-ear cress) PE=2 SV=2	--	--	PREDICTED: 125 kDa kinesin-related protein isoform X1 [Tarenaya hassleriana]
c324348.graph_c0_seq1	219	--	Molecular Function: protein serine/threonine kinase activity (GO:0004674);; Molecular Function: ATP binding (GO:0005524);; Biological Process: protein phosphorylation (GO:0006468);; Biological Process: signal transduction (GO:0007165);;	K07198|1.0819e-176|vvi:100258329|K07198 5'-AMP-activated protein kinase, catalytic alpha subunit [EC:2.7.11.11] | (RefSeq) CIPK16; CBL-interacting protein kinase 16	[T]	Signal transduction mechanisms	Protein kinase domain;; Protein tyrosine kinase;; NAF domain;; Kinase-like	CBL-interacting protein kinase 5 OS=Oryza sativa subsp. japonica (Rice) PE=2 SV=1	--	--	unknown [Picea sitchensis]
c330291.graph_c0_seq1	--	--	Cellular Component: chloroplast thylakoid membrane (GO:0009535);; Biological Process: photosynthesis, light harvesting (GO:0009765);; Cellular Component: plastoglobule (GO:0010287);; Molecular Function: chlorophyll binding (GO:0016168);; Biological Process: cysteine biosynthetic process (GO:0019344);; Cellular Component: light-harvesting complex (GO:0030076);; Molecular Function: metal ion bindin…	K08909|3.12584e-133|mdm:103405098|K08909 light-harvesting complex I chlorophyll a/b binding protein 3 | (RefSeq) photosystem I chlorophyll a/b-binding protein 3-1, chloroplastic	--	--	Chlorophyll A-B binding protein	Chlorophyll a-b binding protein 3, chloroplastic (Precursor) OS=Pisum sativum (Garden pea) PE=1 SV=1	--	--	Type III chlorophyll a /b-binding protein [Pinus sylvestris]
c225732.graph_c0_seq1	--	--	--	--	[R]	General function prediction only	WD domain, G-beta repeat	--	--	--	PREDICTED: F-box/WD repeat-containing protein pof1-like isoform X5 [Beta vulgaris subsp. vulgaris]
c302625.graph_c0_seq1	398	--	Molecular Function: catalytic activity (GO:0003824);; Biological Process: metabolic process (GO:0008152);;	--	[I]	Lipid transport and metabolism	AMP-binding enzyme;; AMP-binding enzyme C-terminal domain;; AMP-binding enzyme	Probable acyl-activating enzyme 1, peroxisomal GN=F5M15.12 OS=Arabidopsis thaliana (Mouse-ear cress) PE=2 SV=1	--	--	PREDICTED: probable acyl-activating enzyme 1, peroxisomal [Populus euphratica]
c172759.graph_c0_seq1	--	--	--	--	--	--	--	--	--	--	unknown [Picea sitchensis]
c340716.graph_c0_seq1	74.7	--	Molecular Function: protein serine/threonine kinase activity (GO:0004674);; Molecular Function: ATP binding (GO:0005524);; Biological Process: protein phosphorylation (GO:0006468);; Biological Process: anatomical structure morphogenesis (GO:0009653);; Biological Process: cellular component organization (GO:0016043);; Biological Process: cell growth (GO:0016049);; Biological Process: animal organ …	--	--	--	Protein kinase domain;; Protein tyrosine kinase;; Leucine Rich repeats (2 copies);; Leucine Rich Repeat	Receptor-like protein kinase HSL1 (Precursor) GN=HSL1 OS=Arabidopsis thaliana (Mouse-ear cress) PE=2 SV=1	--	--	clavata-like receptor [Picea glauca]
c365268.graph_c0_seq1	--	--	--	--	[R]	General function prediction only	Breast carcinoma amplified sequence 3	Autophagy-related protein 18h GN=ATG18H OS=Arabidopsis thaliana (Mouse-ear cress) PE=2 SV=1	--	--	predicted protein [Physcomitrella patens]
c317790.graph_c0_seq1	59.7	--	--	K15216|2.21528e-156|atr:18439755|K15216 RNA polymerase I-specific transcription initiation factor RRN3 | (RefSeq) RNA polymerase I-specific transcription initiation factor RRN3	[K]	Transcription	RNA polymerase I specific transcription initiation factor RRN3	--	--	--	hypothetical protein AMTR_s00022p00154500 [Amborella trichopoda]
c351104.graph_c0_seq1	--	--	--	K13457|1.69812e-79|vvi:100258927|K13457 disease resistance protein RPM1 | (RefSeq) probable disease resistance protein RF9	[T]	Signal transduction mechanisms	NB-ARC domain;; Leucine rich repeat;; Leucine Rich repeats (2 copies);; Leucine Rich Repeat;; Leucine rich repeat	Putative disease resistance protein RGA3 GN=RGA3 OS=Solanum bulbocastanum (Wild potato) PE=2 SV=2	--	--	unknown [Picea sitchensis]
c313154.graph_c0_seq1	165	--	Biological Process: DNA metabolic process (GO:0006259);; Biological Process: chromosome segregation (GO:0007059);; Biological Process: meiosis I (GO:0007127);; Biological Process: regulation of organelle organization (GO:0033043);; Biological Process: chromosome organization (GO:0051276);;	--	[OR]	--	Peptidase family M28;; Peptidase family M20/M25/M40	--	--	--	PREDICTED: endoplasmic reticulum metallopeptidase 1 isoform X2 [Nelumbo nucifera]
c163896.graph_c0_seq1	--	--	--	--	--	--	Plastocyanin-like domain	Early nodulin-like protein 1 (Precursor) GN=At2g25060 OS=Arabidopsis thaliana (Mouse-ear cress) PE=1 SV=2	--	--	unknown [Picea sitchensis]
c355115.graph_c0_seq1	141	--	Molecular Function: DNA photolyase activity (GO:0003913);; Biological Process: DNA repair (GO:0006281);;	K02295|6.16426e-170|nnu:104592354|K02295 cryptochrome | (RefSeq) (6-4)DNA photolyase	[LT]	--	FAD binding domain of DNA photolyase;; DNA photolyase;; FAD binding domain of DNA photolyase	(6-4)DNA photolyase GN=UVR3 OS=Arabidopsis thaliana (Mouse-ear cress) PE=1 SV=2	--	--	PREDICTED: (6-4)DNA photolyase [Nelumbo nucifera]
c324533.graph_c0_seq1	--	--	--	--	--	--	--	--	--	--	hypothetical protein AMTR_s00002p00269010 [Amborella trichopoda]
c126303.graph_c0_seq1	--	--	--	--	--	--	Leucine rich repeat N-terminal domain	Probable LRR receptor-like serine/threonine-protein kinase At4g20940 GN=At4g20940 OS=Arabidopsis thaliana (Mouse-ear cress) PE=1 SV=1	--	--	PREDICTED: probable LRR receptor-like serine/threonine-protein kinase At4g20940 [Sesamum indicum]
c241969.graph_c0_seq1	--	--	--	--	[T]	Signal transduction mechanisms	--	--	--	--	--
c97761.graph_c0_seq1	108	--	--	--	--	--	IstB-like ATP binding protein	--	--	--	conserved hypothetical protein [Ricinus communis]
c355567.graph_c0_seq1	--	--	--	--	--	--	Plant protein of unknown function	UPF0481 protein At3g47200 GN=At3g47200 OS=Arabidopsis thaliana (Mouse-ear cress) PE=2 SV=1	--	--	unknown [Picea sitchensis]
c206716.graph_c0_seq1	--	--	Molecular Function: 1-acylglycerol-3-phosphate O-acyltransferase activity (GO:0003841);; Cellular Component: endoplasmic reticulum (GO:0005783);; Biological Process: phosphatidylglycerol biosynthetic process (GO:0006655);;	K13523|1.67848e-11|aly:ARALYDRAFT_907235|K13523 lysophosphatidic acid acyltransferase / lysophosphatidylinositol acyltransferase [EC:2.3.1.51 2.3.1.-] | (RefSeq) hypothetical protein	[I]	Lipid transport and metabolism	--	1-acyl-sn-glycerol-3-phosphate acyltransferase 2 GN=LPAT2 OS=Brassica oleracea (Wild cabbage) PE=2 SV=1	--	--	hypothetical protein CISIN_1g0379582mg, partial [Citrus sinensis]
c157497.graph_c0_seq1	--	--	Molecular Function: DNA binding (GO:0003677);;	--	--	--	Transcriptional repressor, ovate;; DNA-binding domain	Transcription repressor OFP4 GN=OFP4 OS=Arabidopsis thaliana (Mouse-ear cress) PE=1 SV=1	--	--	PREDICTED: transcription repressor OFP1 [Nelumbo nucifera]
c145117.graph_c0_seq1	--	--	--	--	--	--	--	--	--	--	PREDICTED: uncharacterized protein At1g04910-like [Glycine max]
c171831.graph_c2_seq1	--	--	--	--	--	--	Agenet domain	--	--	--	unknown [Picea sitchensis]
c351342.graph_c0_seq1	366	--	--	K11699|0|nnu:104610409|K11699 RNA-dependent RNA polymerase [EC:2.7.7.48] | (RefSeq) probable RNA-dependent RNA polymerase 1	[A]	RNA processing and modification	RNA dependent RNA polymerase	RNA-dependent RNA polymerase 1 GN=F10B6.19 OS=Arabidopsis thaliana (Mouse-ear cress) PE=2 SV=1	--	--	PREDICTED: probable RNA-dependent RNA polymerase 1 [Nelumbo nucifera]
c244784.graph_c0_seq1	97.8	--	Molecular Function: transferase activity, transferring acyl groups (GO:0016746);;	K14682|6.82609e-09|ccp:CHC_T00008357001|K14682 amino-acid N-acetyltransferase [EC:2.3.1.1] | (RefSeq) N-acetylglutamate syntthase, MCP-like	--	--	--	--	--	--	Amino-acid acetyltransferase [Beauveria bassiana D1-5]
c167584.graph_c0_seq1	--	--	--	K13156|4.06257e-128|nnu:104590468|K13156 U11/U12 small nuclear ribonucleoprotein 48 kDa protein | (RefSeq) U11/U12 small nuclear ribonucleoprotein 48 kDa protein	--	--	U11-48K-like CHHC zinc finger	U11/U12 small nuclear ribonucleoprotein 48 kDa protein GN=SNRNP48 OS=Arabidopsis thaliana (Mouse-ear cress) PE=2 SV=1	--	--	PREDICTED: U11/U12 small nuclear ribonucleoprotein 48 kDa protein [Nelumbo nucifera]
c352729.graph_c0_seq1	--	--	Molecular Function: protein serine/threonine kinase activity (GO:0004674);; Molecular Function: ATP binding (GO:0005524);; Biological Process: protein phosphorylation (GO:0006468);; Molecular Function: transferase activity, transferring glycosyl groups (GO:0016757);;	K13648|0|smo:SELMODRAFT_440751|K13648 alpha-1,4-galacturonosyltransferase [EC:2.4.1.43] | (RefSeq) GAUT5-1; Glycosyltransferase, CAZy family GT8	--	--	Glycosyl transferase family 8	Probable galacturonosyltransferase 11 GN=GAUT11 OS=Arabidopsis thaliana (Mouse-ear cress) PE=2 SV=1	--	--	Glycosyltransferase, CAZy family GT8 [Selaginella moellendorffii]
c105041.graph_c0_seq1	54.3	--	--	K19037|1.22236e-22|mtr:MTR_1g026070|K19037 E3 ubiquitin-protein ligase ATL23 [EC:2.3.2.27] | (RefSeq) anaphase-promoting complex subunit 11 RING-H2 finger protein	[O]	Posttranslational modification, protein turnover, chaperones	Ring finger domain;; Zinc finger, C3HC4 type (RING finger);; RING-H2 zinc finger;; Zinc finger, C3HC4 type (RING finger);; Anaphase-promoting complex subunit 11 RING-H2 finger	E3 ubiquitin-protein ligase ATL23 GN=ATL23 OS=Arabidopsis thaliana (Mouse-ear cress) PE=1 SV=2	--	--	unknown [Picea sitchensis]
c335849.graph_c0_seq1	--	--	--	--	--	--	--	--	--	--	PREDICTED: WPP domain-associated protein-like [Elaeis guineensis]
c346310.graph_c0_seq1	228	--	--	K10393|0|nnu:104592215|K10393 kinesin family member 2/24 | (RefSeq) kinesin-like protein KIN-13B	[Z]	Cytoskeleton	Kinesin motor domain	Kinesin-13A GN=KINESIN-13A OS=Arabidopsis thaliana (Mouse-ear cress) PE=1 SV=1	--	--	PREDICTED: kinesin-13A-like [Nelumbo nucifera]
c333763.graph_c0_seq1	--	--	Molecular Function: DNA binding (GO:0003677);; Biological Process: regulation of transcription, DNA-templated (GO:0006355);;	--	--	--	No apical meristem (NAM) protein	Protein FEZ GN=T2P11.6 OS=Arabidopsis thaliana (Mouse-ear cress) PE=2 SV=1	--	--	PREDICTED: protein FEZ isoform X1 [Nelumbo nucifera]
c362744.graph_c0_seq1	77.4	--	Molecular Function: binding (GO:0005488);; Biological Process: transcription, DNA-templated (GO:0006351);;	K09264|1.64181e-56|egu:105048085|K09264 MADS-box transcription factor, plant | (RefSeq) AG2, mads12; floral homeotic protein AGAMOUS-like	[K]	Transcription	SRF-type transcription factor (DNA-binding and dimerisation domain);; K-box region	Floral homeotic protein AGAMOUS GN=AG2 OS=Panax ginseng (Korean ginseng) PE=2 SV=1	--	--	MADS-domain transcription factor DAL20 [Picea abies]
c354930.graph_c0_seq1	--	--	Cellular Component: Golgi apparatus (GO:0005794);; Cellular Component: membrane (GO:0016020);; Molecular Function: transferase activity (GO:0016740);;	--	[GMW]	--	Exostosin family	Probable arabinosyltransferase ARAD1 GN=ARAD1 OS=Arabidopsis thaliana (Mouse-ear cress) PE=1 SV=1	--	--	unknown [Picea sitchensis]
c308958.graph_c0_seq1	--	--	Cellular Component: mitochondrion (GO:0005739);; Biological Process: sugar mediated signaling pathway (GO:0010182);; Biological Process: mitochondrial mRNA modification (GO:0080156);;	--	[R]	General function prediction only	PPR repeat;; PPR repeat family;; PPR repeat;; Pentatricopeptide repeat domain;; Tetratricopeptide repeat	Pentatricopeptide repeat-containing protein At2g13600 GN=PCMP-E76 OS=Arabidopsis thaliana (Mouse-ear cress) PE=3 SV=1	--	--	unknown [Picea sitchensis]
c352060.graph_c0_seq1	--	--	--	--	--	--	Syntaxin 6, N-terminal	--	--	--	unknown [Picea sitchensis]
c252870.graph_c0_seq1	138	--	Molecular Function: GTPase activity (GO:0003924);; Molecular Function: structural constituent of cytoskeleton (GO:0005200);; Molecular Function: GTP binding (GO:0005525);; Cellular Component: microtubule (GO:0005874);; Biological Process: obsolete GTP catabolic process (GO:0006184);; Biological Process: microtubule-based process (GO:0007017);; Biological Process: protein polymerization (GO:005125…	K07375|7.76931e-38|ppp:PHYPADRAFT_232451|K07375 tubulin beta | (RefSeq) hypothetical protein	[Z]	Cytoskeleton	--	Tubulin beta chain, nucleomorph GN=tubB OS=Guillardia theta (Cryptomonas phi) PE=3 SV=2	--	--	beta-tubulin type 1 isoform 4, partial [Aulacantha scolymantha]
c365062.graph_c0_seq1	--	--	--	K13140|1.45863e-50|atr:18431216|K13140 integrator complex subunit 3 | (RefSeq) uncharacterized LOC18431216	--	--	--	--	--	--	hypothetical protein AMTR_s00003p00022210 [Amborella trichopoda]
c223976.graph_c0_seq1	45.4	--	--	--	--	--	--	--	--	--	--
c341375.graph_c0_seq1	66.2	--	--	--	[T]	Signal transduction mechanisms	NB-ARC domain;; Leucine Rich repeats (2 copies);; Leucine rich repeat;; Leucine Rich Repeat;; Arabidopsis broad-spectrum mildew resistance protein RPW8;; NACHT domain	Probable disease resistance protein At4g27220 GN=At4g27220 OS=Arabidopsis thaliana (Mouse-ear cress) PE=2 SV=1	--	--	putative CC-NBS-LRR protein [Pinus monticola]
c356742.graph_c0_seq1	--	--	Cellular Component: photosystem II (GO:0009523);; Cellular Component: chloroplast thylakoid (GO:0009534);; Biological Process: photosynthesis (GO:0015979);; Cellular Component: integral component of membrane (GO:0016021);; Molecular Function: manganese ion binding (GO:0030145);; Biological Process: primary metabolic process (GO:0044238);; Biological Process: organic substance metabolic process (G…	K02723|2.63206e-24|gra:105785844|K02723 photosystem II PsbY protein | (RefSeq) photosystem II core complex proteins psbY, chloroplastic	--	--	Photosystem II protein Y (PsbY)	Photosystem II protein psbY-2, chloroplastic (Precursor) GN=PSBY OS=Spinacia oleracea (Spinach) PE=1 SV=2	--	--	unknown [Picea sitchensis]
c331267.graph_c0_seq1	--	--	--	--	--	--	Cotton fibre expressed protein;; Domain of unknown function (DUF4408)	--	--	--	conserved hypothetical protein [Ricinus communis]
c179717.graph_c1_seq1	130	--	Molecular Function: NADH dehydrogenase (ubiquinone) activity (GO:0008137);; Cellular Component: integral component of membrane (GO:0016021);; Cellular Component: mitochondrial membrane (GO:0031966);; Biological Process: ATP synthesis coupled electron transport (GO:0042773);; Cellular Component: respiratory chain (GO:0070469);;	K03881|1.36279e-76|bna:4237889|K03881 NADH-ubiquinone oxidoreductase chain 4 [EC:1.6.5.3] | (RefSeq) nad4, BrnapMp062; NADH dehydrogenase subunit 4	[C]	Energy production and conversion	NADH-ubiquinone oxidoreductase chain 4, amino terminus;; NADH dehydrogenase subunit 5 C-terminus	NADH-ubiquinone oxidoreductase chain 4 GN=ND4 OS=Arabidopsis thaliana (Mouse-ear cress) PE=2 SV=2	--	--	NADH dehydrogenase subunit 4 [Arabidopsis thaliana]
c304989.graph_c0_seq1	72	--	--	K03517|0|pvu:PHAVU_003G202900g|K03517 quinolinate synthase [EC:2.5.1.72] | (RefSeq) hypothetical protein	--	--	Fe-S metabolism associated domain;; Quinolinate synthetase A protein	Quinolinate synthase, chloroplastic (Precursor) GN=K6A12.7 OS=Arabidopsis thaliana (Mouse-ear cress) PE=1 SV=1	--	--	hypothetical protein PHAVU_003G202900g [Phaseolus vulgaris]
c325386.graph_c0_seq1	70.9	--	Cellular Component: mitochondrial outer membrane (GO:0005741);; Molecular Function: voltage-gated anion channel activity (GO:0008308);; Biological Process: regulation of anion transport (GO:0044070);; Biological Process: transmembrane transport (GO:0055085);;	K15040|1.24601e-141|bvg:104897972|K15040 voltage-dependent anion channel protein 2 | (RefSeq) mitochondrial outer membrane protein porin of 36 kDa	[P]	Inorganic ion transport and metabolism	Eukaryotic porin	Mitochondrial outer membrane protein porin of 36 kDa OS=Solanum tuberosum (Potato) PE=1 SV=2	--	--	unknown [Picea sitchensis]
c217838.graph_c0_seq1	54.7	--	Cellular Component: protein phosphatase type 2A complex (GO:0000159);; Biological Process: signal transduction (GO:0007165);; Molecular Function: protein phosphatase regulator activity (GO:0008601);;	K04354|2.73376e-07|dosa:Os06t0563300-01|K04354 serine/threonine-protein phosphatase 2A regulatory subunit B | (RAP-DB) Os06g0563300; Similar to Serine/threonine protein phosphatase 2A 55 kDa regulatory subunit Bbeta isoform.	[T]	Signal transduction mechanisms	--	Serine/threonine protein phosphatase 2A 55 kDa regulatory subunit B alpha isoform OS=Oryza sativa subsp. japonica (Rice) PE=2 SV=2	--	--	Protein phosphatase 2A, regulatory subunit PR55 domain-containing protein [Rozella allomycis CSF55]
c332521.graph_c0_seq1	--	--	Cellular Component: Golgi apparatus (GO:0005794);; Cellular Component: plasma membrane (GO:0005886);; Molecular Function: protein transporter activity (GO:0008565);; Biological Process: protein transport (GO:0015031);;	K09481|1.13124e-22|gmx:100795313|K09481 protein transport protein SEC61 subunit beta | (RefSeq) protein transport protein Sec61 subunit beta-like	[O]	Posttranslational modification, protein turnover, chaperones	Sec61beta family	Protein transport protein Sec61 subunit beta GN=At2g45070 OS=Arabidopsis thaliana (Mouse-ear cress) PE=1 SV=1	--	--	unknown [Picea sitchensis]
c346782.graph_c0_seq1	190	--	Cellular Component: integral component of membrane (GO:0016021);; Biological Process: transmembrane transport (GO:0055085);;	--	[G]	Carbohydrate transport and metabolism	Major Facilitator Superfamily;; Sugar (and other) transporter;; Transmembrane secretion effector	Probable anion transporter 4, chloroplastic (Precursor) OS=Oryza sativa subsp. japonica (Rice) PE=2 SV=1	--	--	unknown [Picea sitchensis]
c158238.graph_c5_seq1	--	--	--	--	[R]	General function prediction only	PPR repeat family;; PPR repeat;; Pentatricopeptide repeat domain;; PPR repeat;; Tetratricopeptide repeat	Pentatricopeptide repeat-containing protein At1g11290 GN=T28P6.20 OS=Arabidopsis thaliana (Mouse-ear cress) PE=2 SV=1	--	--	unknown [Picea sitchensis]
c315381.graph_c0_seq1	--	--	Molecular Function: magnesium ion binding (GO:0000287);; Cellular Component: cytoplasm (GO:0005737);; Molecular Function: terpene synthase activity (GO:0010333);; Biological Process: monoterpene biosynthetic process (GO:0043693);; Biological Process: cellular response to jasmonic acid stimulus (GO:0071395);;	K16086|6.6089e-92|smo:SELMODRAFT_112927|K16086 (13E)-labda-7,13-dien-15-ol synthase [EC:3.1.7.10] | (RefSeq) hypothetical protein	--	--	Terpene synthase family, metal binding domain;; Terpene synthase, N-terminal domain	Delta-selinene synthase GN=ag4 OS=Abies grandis (Grand fir) PE=1 SV=1	--	--	unknown [Picea sitchensis]
c306007.graph_c0_seq1	--	--	Molecular Function: RNA binding (GO:0003723);; Cellular Component: cytosol (GO:0005829);; Cellular Component: plastid chromosome (GO:0009508);; Cellular Component: chloroplast stroma (GO:0009570);; Biological Process: plastid transcription (GO:0042793);; Biological Process: positive regulation of transcription, DNA-templated (GO:0045893);;	--	--	--	--	--	--	--	PREDICTED: uncharacterized protein LOC103992598 [Musa acuminata subsp. malaccensis]
c316631.graph_c0_seq1	129	--	Molecular Function: zinc ion binding (GO:0008270);; Molecular Function: oxidoreductase activity (GO:0016491);; Biological Process: oxidation-reduction process (GO:0055114);;	--	[CR]	--	Zinc-binding dehydrogenase;; Zinc-binding dehydrogenase;; Alcohol dehydrogenase GroES-like domain	Putative quinone-oxidoreductase homolog, chloroplastic GN=At4g13010 OS=Arabidopsis thaliana (Mouse-ear cress) PE=2 SV=1	--	--	unknown [Picea sitchensis]
c344270.graph_c0_seq1	150	--	Molecular Function: phosphoric diester hydrolase activity (GO:0008081);; Biological Process: metabolic process (GO:0008152);; Molecular Function: metal ion binding (GO:0046872);;	--	[S]	Function unknown	HD domain	--	--	--	PREDICTED: deoxynucleoside triphosphate triphosphohydrolase SAMHD1 homolog [Eucalyptus grandis]
c324306.graph_c0_seq1	--	--	--	--	--	--	bHLH-MYC and R2R3-MYB transcription factors N-terminal	Transcription factor EMB1444 GN=EMB1444 OS=Arabidopsis thaliana (Mouse-ear cress) PE=2 SV=1	--	--	predicted protein [Physcomitrella patens]
c245270.graph_c0_seq1	97.4	--	Molecular Function: fumarate hydratase activity (GO:0004333);;	--	--	--	Fumarate hydratase (Fumerase)	--	--	--	Fumarate hydratase class I, anaerobic, putative [Ricinus communis]
c322012.graph_c0_seq1	95.9	--	Molecular Function: protein serine/threonine kinase activity (GO:0004674);; Molecular Function: ATP binding (GO:0005524);; Biological Process: protein phosphorylation (GO:0006468);; Cellular Component: cytoplasmic vesicle (GO:0016023);;	--	--	--	Protein tyrosine kinase;; Protein kinase domain;; Thaumatin family	Cysteine-rich receptor-like protein kinase 42 (Precursor) GN=CRK42 OS=Arabidopsis thaliana (Mouse-ear cress) PE=2 SV=1	--	--	unknown [Picea sitchensis]
c319009.graph_c0_seq1	533	--	Molecular Function: acetate-CoA ligase activity (GO:0003987);; Cellular Component: mitochondrion (GO:0005739);; Cellular Component: peroxisome (GO:0005777);; Biological Process: acetate metabolic process (GO:0006083);; Biological Process: glyoxylate cycle (GO:0006097);; Molecular Function: AMP binding (GO:0016208);; Biological Process: butyrate metabolic process (GO:0019605);; Molecular Function:…	--	[I]	Lipid transport and metabolism	AMP-binding enzyme;; AMP-binding enzyme;; AMP-binding enzyme C-terminal domain	Acetate/butyrate--CoA ligase AAE7, peroxisomal GN=K14A17.23 OS=Arabidopsis thaliana (Mouse-ear cress) PE=1 SV=1	--	--	unknown [Picea sitchensis]
c212829.graph_c0_seq1	--	--	--	K05283|2.52231e-09|mis:MICPUN_56354|K05283 phosphatidylinositol glycan, class W [EC:2.3.-.-] | (RefSeq) hypothetical protein	[S]	Function unknown	GWT1	Uncharacterized protein At4g17910 (Precursor) GN=At4g17910 OS=Arabidopsis thaliana (Mouse-ear cress) PE=2 SV=2	--	--	predicted protein [Micromonas sp. RCC299]
c174145.graph_c1_seq1	--	--	--	--	[R]	General function prediction only	--	--	--	--	unknown [Picea sitchensis]
c322054.graph_c0_seq1	--	--	--	--	[K]	Transcription	--	Myb-related protein 3R-1 GN=MYB3R-1 OS=Arabidopsis thaliana (Mouse-ear cress) PE=2 SV=1	--	--	unknown [Picea sitchensis]
c174343.graph_c0_seq1	--	--	--	--	[R]	General function prediction only	PPR repeat family;; PPR repeat;; PPR repeat;; Pentatricopeptide repeat domain;; DYW family of nucleic acid deaminases	Putative pentatricopeptide repeat-containing protein At3g23330 GN=PCMP-H32 OS=Arabidopsis thaliana (Mouse-ear cress) PE=3 SV=1	--	--	PREDICTED: putative pentatricopeptide repeat-containing protein At3g23330 [Vitis vinifera]
c319415.graph_c0_seq1	--	--	Molecular Function: purine ribonucleoside binding (GO:0032550);; Molecular Function: adenyl ribonucleotide binding (GO:0032559);; Molecular Function: anion binding (GO:0043168);; Biological Process: response to stimulus (GO:0050896);;	--	--	--	--	Putative disease resistance protein At5g47280 GN=At5g47280 OS=Arabidopsis thaliana (Mouse-ear cress) PE=3 SV=1	--	--	putative TIR-NBS-LRR protein [Pinus monticola]
c190140.graph_c0_seq1	--	--	--	--	--	--	PBP/GOBP family	--	--	--	--
c103241.graph_c0_seq1	--	--	Molecular Function: nucleic acid binding (GO:0003676);; Molecular Function: catalytic activity (GO:0003824);; Molecular Function: transporter activity (GO:0005215);; Biological Process: DNA metabolic process (GO:0006259);; Molecular Function: anion binding (GO:0043168);; Biological Process: biological_process (GO:0044699);; Biological Process: response to stimulus (GO:0050896);;	--	[R]	General function prediction only	--	Endonuclease OS=Nicotiana tabacum (Common tobacco) PE=2 SV=1	--	--	reverse transcriptase [Picea glauca]
c341846.graph_c0_seq1	133	--	--	--	[R]	General function prediction only	WD domain, G-beta repeat;; LisH	Transcriptional corepressor LEUNIG GN=LUG OS=Arabidopsis thaliana (Mouse-ear cress) PE=1 SV=2	--	--	PREDICTED: transcriptional corepressor LEUNIG-like isoform X5 [Nelumbo nucifera]
c324540.graph_c0_seq1	--	--	Molecular Function: zinc ion binding (GO:0008270);;	K11975|6.56332e-51|pxb:103955105|K11975 E3 ubiquitin-protein ligase RNF144 [EC:2.3.2.27] | (RefSeq) probable E3 ubiquitin-protein ligase RNF217	[O]	Posttranslational modification, protein turnover, chaperones	IBR domain	Probable E3 ubiquitin-protein ligase ARI8 GN=ARI8 OS=Arabidopsis thaliana (Mouse-ear cress) PE=2 SV=1	--	--	unknown [Picea sitchensis]
c349839.graph_c0_seq1	308	--	Biological Process: maltose metabolic process (GO:0000023);; Molecular Function: nucleotide binding (GO:0000166);; Cellular Component: mitochondrion (GO:0005739);; Biological Process: malate metabolic process (GO:0006108);; Biological Process: rRNA processing (GO:0006364);; Cellular Component: chloroplast stroma (GO:0009570);; Cellular Component: thylakoid (GO:0009579);; Biological Process: plast…	K00051|0|atr:18432968|K00051 malate dehydrogenase (NADP+) [EC:1.1.1.82] | (RefSeq) malate dehydrogenase [NADP] 1, chloroplastic	[C]	Energy production and conversion	lactate/malate dehydrogenase, alpha/beta C-terminal domain;; lactate/malate dehydrogenase, NAD binding domain	Malate dehydrogenase [NADP], chloroplastic (Precursor) OS=Flaveria bidentis (Coastal plain yellowtops) PE=1 SV=1	--	--	unknown [Picea sitchensis]
c346986.graph_c0_seq1	58.5	--	--	--	[S]	Function unknown	Armadillo/beta-catenin-like repeat;; BTB/POZ domain;; HEAT repeats;; HEAT repeat;; V-ATPase subunit H;; HEAT-like repeat	ARM REPEAT PROTEIN INTERACTING WITH ABF2 GN=ARIA OS=Arabidopsis thaliana (Mouse-ear cress) PE=1 SV=2	--	--	predicted protein [Physcomitrella patens]
c303897.graph_c0_seq1	--	--	Biological Process: mitotic cell cycle (GO:0000278);; Cellular Component: cell wall (GO:0005618);; Cellular Component: nucleolus (GO:0005730);; Cellular Component: spindle (GO:0005819);; Molecular Function: microtubule binding (GO:0008017);; Cellular Component: phragmoplast (GO:0009524);; Biological Process: thigmotropism (GO:0009652);; Biological Process: vegetative to reproductive phase transit…	K10436|2.96094e-11|sot:102603900|K10436 microtubule-associated protein, RP/EB family | (RefSeq) microtubule-associated protein RP/EB family member 1C	[DZ]	--	EB1-like C-terminal motif	Microtubule-associated protein RP/EB family member 1C GN=EB1C OS=Arabidopsis thaliana (Mouse-ear cress) PE=1 SV=1	--	--	unknown [Picea sitchensis]
c309803.graph_c0_seq1	--	--	--	--	[O]	Posttranslational modification, protein turnover, chaperones	Ring finger domain;; RING-H2 zinc finger;; zinc-RING finger domain;; Zinc finger, C3HC4 type (RING finger);; Zinc finger, C3HC4 type (RING finger);; Zinc finger, C3HC4 type (RING finger);; Anaphase-promoting complex subunit 11 RING-H2 finger	Probable E3 ubiquitin-protein ligase HIP1 OS=Oryza sativa subsp. japonica (Rice) PE=1 SV=2	--	--	PREDICTED: probable E3 ubiquitin-protein ligase HIP1 isoform X2 [Nelumbo nucifera]
c162063.graph_c0_seq1	--	--	Molecular Function: purine ribonucleoside binding (GO:0032550);; Molecular Function: adenyl ribonucleotide binding (GO:0032559);; Molecular Function: anion binding (GO:0043168);; Biological Process: response to stimulus (GO:0050896);;	--	--	--	NB-ARC domain	TMV resistance protein N GN=N OS=Nicotiana glutinosa (Tobacco) PE=1 SV=1	--	--	unknown [Picea sitchensis]
c113168.graph_c0_seq1	171	--	Molecular Function: iron ion binding (GO:0005506);; Cellular Component: mitochondrion (GO:0005739);; Cellular Component: endosome (GO:0005768);; Cellular Component: Golgi apparatus (GO:0005794);; Cellular Component: trans-Golgi network (GO:0005802);; Molecular Function: oxidoreductase activity, acting on paired donors, with incorporation or reduction of molecular oxygen, 2-oxoglutarate as one don…	K00472|3.89625e-139|atr:18427910|K00472 prolyl 4-hydroxylase [EC:1.14.11.2] | (RefSeq) probable prolyl 4-hydroxylase 3	[E]	Amino acid transport and metabolism	2OG-Fe(II) oxygenase superfamily;; 2OG-Fe(II) oxygenase superfamily	Probable prolyl 4-hydroxylase 3 (Precursor) GN=P4H3 OS=Arabidopsis thaliana (Mouse-ear cress) PE=2 SV=1	--	--	unknown [Picea sitchensis]
c361821.graph_c0_seq1	170	--	Molecular Function: protein serine/threonine kinase activity (GO:0004674);; Molecular Function: ATP binding (GO:0005524);; Biological Process: protein phosphorylation (GO:0006468);;	--	[T]	Signal transduction mechanisms	Protein kinase domain;; Protein tyrosine kinase	Calcium-dependent protein kinase 8 GN=F7K24.200 OS=Arabidopsis thaliana (Mouse-ear cress) PE=1 SV=1	--	--	unknown [Picea sitchensis]
c342027.graph_c0_seq1	695	--	Cellular Component: photosystem II (GO:0009523);; Cellular Component: chloroplast thylakoid membrane (GO:0009535);; Biological Process: photosynthetic electron transport in photosystem II (GO:0009772);; Cellular Component: integral component of membrane (GO:0016021);; Molecular Function: chlorophyll binding (GO:0016168);; Biological Process: protein-chromophore linkage (GO:0018298);; Cellular Com…	K02705|0|tcc:ThcaC_p017|K02705 photosystem II CP43 chlorophyll apoprotein | (RefSeq) psbC; photosystem II CP43 chlorophyll apoprotein	--	--	Photosystem II protein;; Photosynthetic reaction centre protein	Photosystem II CP43 reaction center protein {ECO:0000255|HAMAP-Rule:MF_01496} (Precursor) OS=Pinus thunbergii (Japanese black pine) PE=3 SV=1	--	--	photosystem II 44 kDa protein (chloroplast) [Sciadopitys verticillata]
c358974.graph_c0_seq1	160	--	Biological Process: MAPK cascade (GO:0000165);; Molecular Function: ribose-5-phosphate isomerase activity (GO:0004751);; Biological Process: glycine catabolic process (GO:0006546);; Biological Process: tryptophan catabolic process (GO:0006569);; Biological Process: protein targeting to membrane (GO:0006612);; Biological Process: unsaturated fatty acid biosynthetic process (GO:0006636);; Biologica…	K01807|6.95134e-114|smo:SELMODRAFT_117990|K01807 ribose 5-phosphate isomerase A [EC:5.3.1.6] | (RefSeq) hypothetical protein	[G]	Carbohydrate transport and metabolism	Ribose 5-phosphate isomerase A (phosphoriboisomerase A)	Probable ribose-5-phosphate isomerase 3, chloroplastic (Precursor) OS=Arabidopsis thaliana (Mouse-ear cress) PE=1 SV=1	--	--	unknown [Picea sitchensis]
c348932.graph_c0_seq1	72.4	--	Biological Process: defense response (GO:0006952);; Molecular Function: ADP binding (GO:0043531);;	--	--	--	NB-ARC domain;; Leucine Rich repeats (2 copies)	Probable disease resistance protein At4g33300 GN=At4g33300 OS=Arabidopsis thaliana (Mouse-ear cress) PE=2 SV=3	--	--	CC-NBS-LRR resistance-like protein [Pinus lambertiana]
c89256.graph_c0_seq1	147	--	--	--	--	--	--	--	--	--	--
c365408.graph_c0_seq1	645	--	Molecular Function: metalloendopeptidase activity (GO:0004222);; Cellular Component: cytosol (GO:0005829);; Biological Process: proteolysis (GO:0006508);; Cellular Component: chloroplast stroma (GO:0009570);; Biological Process: response to cadmium ion (GO:0046686);; Molecular Function: metal ion binding (GO:0046872);; Cellular Component: apoplast (GO:0048046);;	K01414|0|pda:103717246|K01414 oligopeptidase A [EC:3.4.24.70] | (RefSeq) probable cytosolic oligopeptidase A	[O]	Posttranslational modification, protein turnover, chaperones	Peptidase family M3	Organellar oligopeptidase A, chloroplastic/mitochondrial (Precursor) GN=K21L13.14 OS=Arabidopsis thaliana (Mouse-ear cress) PE=1 SV=1	--	--	PREDICTED: probable cytosolic oligopeptidase A [Phoenix dactylifera]
c340133.graph_c0_seq1	--	--	Molecular Function: binding (GO:0005488);;	--	[R]	General function prediction only	Reverse transcriptase (RNA-dependent DNA polymerase)	Endonuclease OS=Nicotiana tabacum (Common tobacco) PE=2 SV=1	--	--	Putative gag-pol polyprotein, identical [Solanum demissum]
c360873.graph_c0_seq1	--	--	--	--	--	--	Ricin-type beta-trefoil lectin domain-like;; Ricin-type beta-trefoil lectin domain	--	--	--	unknown [Picea sitchensis]
c315500.graph_c0_seq1	--	--	Molecular Function: DNA binding (GO:0003677);; Molecular Function: chromatin binding (GO:0003682);; Biological Process: circadian rhythm (GO:0007623);; Biological Process: response to salt stress (GO:0009651);; Biological Process: response to ethylene (GO:0009723);; Biological Process: response to auxin (GO:0009733);; Biological Process: response to abscisic acid (GO:0009737);; Biological Process…	K12133|1.44374e-29|smo:SELMODRAFT_19475|K12133 MYB-related transcription factor LHY | (RefSeq) hypothetical protein	[O]	Posttranslational modification, protein turnover, chaperones	Myb-like DNA-binding domain;; Myb-like DNA-binding domain	Protein REVEILLE 2 GN=MNJ8.4 OS=Arabidopsis thaliana (Mouse-ear cress) PE=2 SV=1	--	--	unknown [Picea sitchensis]
c307125.graph_c0_seq1	375	--	Molecular Function: protein kinase activity (GO:0004672);;	K08827|0|nnu:104602985|K08827 serine/threonine-protein kinase PRP4 [EC:2.7.11.1] | (RefSeq) serine/threonine-protein kinase prpf4B	[A]	RNA processing and modification	Protein kinase domain;; Protein tyrosine kinase	Serine/threonine-protein kinase AFC3 GN=F4D11.140 OS=Arabidopsis thaliana (Mouse-ear cress) PE=2 SV=2	--	--	unnamed protein product [Vitis vinifera]
c118201.graph_c0_seq1	60.5	--	Molecular Function: enzyme inhibitor activity (GO:0004857);; Cellular Component: extracellular region (GO:0005576);; Cellular Component: cell wall (GO:0005618);; Molecular Function: pectinesterase activity (GO:0030599);; Biological Process: cell wall modification (GO:0042545);; Biological Process: negative regulation of catalytic activity (GO:0043086);; Molecular Function: aspartyl esterase activ…	K01051|1.00913e-69|sot:102592413|K01051 pectinesterase [EC:3.1.1.11] | (RefSeq) pectinesterase-like	--	--	Pectinesterase	Pectinesterase (Precursor) GN=PPE1 OS=Petunia integrifolia (Violet-flowered petunia) PE=2 SV=1	--	--	PREDICTED: putative pectinesterase/pectinesterase inhibitor 28-like [Solanum tuberosum]
c321679.graph_c0_seq1	218	--	Biological Process: phosphate-containing compound metabolic process (GO:0006796);; Molecular Function: kinase activity (GO:0016301);; Biological Process: organic substance metabolic process (GO:0071704);;	K00850|9.76007e-153|cmo:103485214|K00850 6-phosphofructokinase 1 [EC:2.7.1.11] | (RefSeq) ATP-dependent 6-phosphofructokinase 2	[G]	Carbohydrate transport and metabolism	Phosphofructokinase	ATP-dependent 6-phosphofructokinase 2 {ECO:0000255|HAMAP-Rule:MF_03186} GN=At5g47810 OS=Arabidopsis thaliana (Mouse-ear cress) PE=1 SV=1	--	--	unknown [Picea sitchensis]
c342534.graph_c0_seq1	--	--	--	--	--	--	--	--	--	--	unknown [Picea sitchensis]
c152828.graph_c0_seq1	52.8	--	--	--	--	--	Uncharacterised conserved protein (DUF2305);; Alpha/beta hydrolase family	--	--	--	PREDICTED: UPF0554 protein [Nelumbo nucifera]
c312891.graph_c0_seq1	--	--	--	--	--	--	MAC/Perforin domain	MACPF domain-containing protein CAD1 GN=CAD1 OS=Arabidopsis thaliana (Mouse-ear cress) PE=2 SV=1	--	--	PREDICTED: MACPF domain-containing protein At4g24290-like [Nelumbo nucifera]
c301823.graph_c0_seq1	64.7	--	--	K14765|1.05538e-95|atr:18442607|K14765 U3 small nucleolar ribonucleoprotein protein LCP5 | (RefSeq) neuroguidin	[A]	RNA processing and modification	Sas10/Utp3/C1D family	--	--	--	hypothetical protein AMTR_s00033p00216030 [Amborella trichopoda]
c172153.graph_c0_seq1	--	--	--	--	--	--	--	--	--	--	hypothetical protein AMTR_s00156p00035290 [Amborella trichopoda]
c303552.graph_c0_seq1	--	--	Molecular Function: nucleotide binding (GO:0000166);;	--	--	--	NB-ARC domain;; TIR domain;; TIR domain;; NACHT domain;; AAA ATPase domain;; AAA domain;; Archaeal ATPase	Putative disease resistance protein At4g11170 GN=At4g11170 OS=Arabidopsis thaliana (Mouse-ear cress) PE=2 SV=1	--	--	unknown [Picea sitchensis]
c189247.graph_c0_seq1	--	--	Biological Process: amino acid transmembrane transport (GO:0003333);; Molecular Function: amino acid transmembrane transporter activity (GO:0015171);; Cellular Component: integral component of membrane (GO:0016021);;	--	[E]	Amino acid transport and metabolism	--	Probable polyamine transporter At1g31830 GN=At1g31830 OS=Arabidopsis thaliana (Mouse-ear cress) PE=2 SV=1	--	--	unknown [Picea sitchensis]
c341982.graph_c0_seq1	--	--	Molecular Function: DNA binding (GO:0003677);; Molecular Function: chromatin binding (GO:0003682);;	--	--	--	--	Telomere repeat-binding protein 5 GN=F22G5.8 OS=Arabidopsis thaliana (Mouse-ear cress) PE=1 SV=2	--	--	hypothetical protein AMTR_s00009p00107000 [Amborella trichopoda]
c356384.graph_c0_seq1	--	--	--	--	--	--	bHLH-MYC and R2R3-MYB transcription factors N-terminal	Transcription factor EMB1444 GN=EMB1444 OS=Arabidopsis thaliana (Mouse-ear cress) PE=2 SV=1	--	--	predicted protein [Physcomitrella patens]
c333473.graph_c0_seq1	122	--	Cellular Component: membrane (GO:0016020);;	--	[S]	Function unknown	Serine incorporator (Serinc)	--	--	--	PREDICTED: probable serine incorporator [Nelumbo nucifera]
c316096.graph_c0_seq1	92.8	--	Molecular Function: transporter activity (GO:0005215);;	--	[R]	General function prediction only	MatE;; Polysaccharide biosynthesis C-terminal domain	MATE efflux family protein 2, chloroplastic (Precursor) GN=DTX44 OS=Arabidopsis thaliana (Mouse-ear cress) PE=2 SV=1	--	--	PREDICTED: MATE efflux family protein 2, chloroplastic [Vitis vinifera]
c323613.graph_c0_seq1	301	--	Molecular Function: methylenetetrahydrofolate dehydrogenase (NADP+) activity (GO:0004488);; Biological Process: folic acid-containing compound biosynthetic process (GO:0009396);; Biological Process: oxidation-reduction process (GO:0055114);;	--	[H]	Coenzyme transport and metabolism	Tetrahydrofolate dehydrogenase/cyclohydrolase, NAD(P)-binding domain;; Tetrahydrofolate dehydrogenase/cyclohydrolase, catalytic domain	Methenyltetrahydrofolate cyclohydrolase (Precursor) GN=F6N23.26 OS=Arabidopsis thaliana (Mouse-ear cress) PE=2 SV=1	--	--	unknown [Picea sitchensis]
c302639.graph_c0_seq1	--	--	--	--	--	--	Development and cell death domain	B2 protein OS=Daucus carota (Wild carrot) PE=2 SV=1	--	--	unknown [Picea sitchensis]
c335786.graph_c0_seq1	100	--	Molecular Function: oxidoreductase activity (GO:0016491);; Biological Process: oxidation-reduction process (GO:0055114);;	--	--	--	Taurine catabolism dioxygenase TauD, TfdA family	Clavaminate synthase-like protein At3g21360 GN=At3g21360 OS=Arabidopsis thaliana (Mouse-ear cress) PE=1 SV=1	--	--	unknown [Picea sitchensis]
c168527.graph_c0_seq1	372	--	Molecular Function: zinc ion binding (GO:0008270);; Molecular Function: oxidoreductase activity (GO:0016491);; Biological Process: oxidation-reduction process (GO:0055114);;	K00001|5.13407e-160|pmum:103337876|K00001 alcohol dehydrogenase [EC:1.1.1.1] | (RefSeq) alcohol dehydrogenase-like 4	[Q]	Secondary metabolites biosynthesis, transport and catabolism	Alcohol dehydrogenase GroES-like domain;; Zinc-binding dehydrogenase	Alcohol dehydrogenase class-3 GN=MRH10.4 OS=Arabidopsis thaliana (Mouse-ear cress) PE=1 SV=2	--	--	unknown [Picea sitchensis]
c108956.graph_c0_seq1	165	--	Molecular Function: aminomethyltransferase activity (GO:0004047);; Cellular Component: mitochondrion (GO:0005739);; Biological Process: glycine catabolic process (GO:0006546);; Biological Process: pattern specification process (GO:0007389);; Biological Process: regulation of cell size (GO:0008361);; Molecular Function: transaminase activity (GO:0008483);; Cellular Component: chloroplast thylakoid…	K00605|1.13572e-138|mus:103988528|K00605 aminomethyltransferase [EC:2.1.2.10] | (RefSeq) aminomethyltransferase, mitochondrial-like	[E]	Amino acid transport and metabolism	Aminomethyltransferase folate-binding domain	Aminomethyltransferase, mitochondrial (Precursor) GN=F12F1.30 OS=Arabidopsis thaliana (Mouse-ear cress) PE=1 SV=1	--	--	PREDICTED: aminomethyltransferase, mitochondrial-like [Musa acuminata subsp. malaccensis]
c78497.graph_c0_seq1	--	--	Molecular Function: nucleotide binding (GO:0000166);; Molecular Function: protein kinase activity (GO:0004672);; Cellular Component: mitochondrion (GO:0005739);; Biological Process: cellular process (GO:0009987);;	--	[R]	General function prediction only	Leucine Rich repeats (2 copies);; Leucine rich repeat;; Leucine Rich Repeat	Probable LRR receptor-like serine/threonine-protein kinase At1g67720 (Precursor) GN=At1g67720 OS=Arabidopsis thaliana (Mouse-ear cress) PE=2 SV=1	--	--	unknown [Picea sitchensis]
c180829.graph_c1_seq1	68.6	--	Molecular Function: nucleotide binding (GO:0000166);; Molecular Function: protein kinase activity (GO:0004672);; Biological Process: phosphorylation (GO:0016310);;	--	--	--	Leucine Rich repeats (2 copies);; Leucine rich repeat;; Leucine Rich Repeat;; Leucine rich repeat;; Leucine Rich repeat;; Leucine rich repeat N-terminal domain;; Protein kinase domain;; Protein tyrosine kinase	Leucine-rich repeat receptor-like protein kinase PEPR1 (Precursor) GN=PEPR1 OS=Arabidopsis thaliana (Mouse-ear cress) PE=1 SV=1	--	--	PREDICTED: leucine-rich repeat receptor-like protein kinase PEPR1 [Vitis vinifera]
c359062.graph_c0_seq1	128	--	Molecular Function: structural constituent of ribosome (GO:0003735);; Cellular Component: ribosome (GO:0005840);; Biological Process: translation (GO:0006412);;	K02877|1.02475e-52|spen:107023335|K02877 large subunit ribosomal protein L15e | (RefSeq) 60S ribosomal protein L15	[J]	Translation, ribosomal structure and biogenesis	Ribosomal L15	60S ribosomal protein L15-2 GN=SB62 OS=Picea mariana (Black spruce) PE=2 SV=1	--	--	putative 60S ribosomal protein L15 [Picea abies]
c322649.graph_c0_seq1	51.6	--	Molecular Function: nucleotide binding (GO:0000166);; Molecular Function: nucleic acid binding (GO:0003676);; Cellular Component: mitochondrion (GO:0005739);; Cellular Component: nuclear speck (GO:0016607);; Cellular Component: interchromatin granule (GO:0035061);;	K12890|2.88853e-36|egu:105045197|K12890 splicing factor, arginine/serine-rich 1 | (RefSeq) serine/arginine-rich-splicing factor SR34	[A]	RNA processing and modification	RNA recognition motif. (a.k.a. RRM, RBD, or RNP domain);; RNA recognition motif. (a.k.a. RRM, RBD, or RNP domain);; RNA recognition motif (a.k.a. RRM, RBD, or RNP domain);; RNA recognition motif. (a.k.a. RRM, RBD, or RNP domain);; RNA recognition motif (a.k.a. RRM, RBD, or RNP domain);; RNA recognition motif. (a.k.a. RRM, RBD, or RNP domain)	Serine/arginine-rich splicing factor SR34A OS=Arabidopsis thaliana (Mouse-ear cress) PE=2 SV=1	--	--	unknown [Picea sitchensis]
c366033.graph_c0_seq1	788	--	Molecular Function: magnesium ion binding (GO:0000287);; Molecular Function: electron transfer activity (GO:0009055);; Cellular Component: photosystem I (GO:0009522);; Cellular Component: chloroplast thylakoid membrane (GO:0009535);; Biological Process: photosynthesis (GO:0015979);; Cellular Component: integral component of membrane (GO:0016021);; Molecular Function: chlorophyll binding (GO:00161…	K02689|0|ppp:PhpapaCp039|K02689 photosystem I P700 chlorophyll a apoprotein A1 | (RefSeq) psaA; PSI P700 apoprotein A1	--	--	Photosystem I psaA/psaB protein;; Photosystem I psaA/psaB protein;; Photosystem I psaA/psaB protein;; Photosystem I psaA/psaB protein;; Ribosomal protein S14p/S29e	Photosystem I P700 chlorophyll a apoprotein A1 {ECO:0000255|HAMAP-Rule:MF_00458} OS=Pinus thunbergii (Japanese black pine) PE=3 SV=1	--	--	photosystem I P700 chlorophyll a apoprotein A1 (chloroplast) [Pinus caribaea]
c218025.graph_c0_seq1	63.9	--	--	--	[R]	General function prediction only	--	RNA-directed DNA polymerase homolog OS=Oenothera berteroana (Bertero&apos;s evening primrose) PE=4 SV=1	--	--	PREDICTED: uncharacterized protein LOC104825214 [Tarenaya hassleriana]
c136641.graph_c0_seq1	--	--	--	--	--	--	--	--	--	--	unknown [Picea sitchensis]
c357041.graph_c0_seq1	--	--	--	--	--	--	--	--	--	--	unknown [Picea sitchensis]
c184282.graph_c0_seq1	--	--	--	--	[R]	General function prediction only	Reverse transcriptase (RNA-dependent DNA polymerase)	--	--	--	PREDICTED: uncharacterized protein LOC103449768 [Malus domestica]
c112199.graph_c0_seq1	429	--	Molecular Function: GTP binding (GO:0005525);; Biological Process: protein folding (GO:0006457);; Biological Process: response to heat (GO:0009408);; Biological Process: response to high light intensity (GO:0009644);; Cellular Component: cytoplasmic vesicle (GO:0016023);; Biological Process: terpenoid biosynthetic process (GO:0016114);; Molecular Function: GDP binding (GO:0019003);; Biological Pr…	K06944|0|mus:103999717|K06944 uncharacterized protein | (RefSeq) developmentally-regulated G-protein 2	[T]	Signal transduction mechanisms	TGS domain;; 50S ribosome-binding GTPase;; Ferrous iron transport protein B;; Dynamin family	Developmentally-regulated G-protein 2 GN=F28P22.15 OS=Arabidopsis thaliana (Mouse-ear cress) PE=2 SV=1	--	--	PREDICTED: developmentally-regulated G-protein 2 [Musa acuminata subsp. malaccensis]
c145303.graph_c0_seq1	57.8	--	Biological Process: translational initiation (GO:0006413);; Cellular Component: translation preinitiation complex (GO:0070993);;	K03254|1.83711e-20|pda:103720979|K03254 translation initiation factor 3 subunit A | (RefSeq) eukaryotic translation initiation factor 3 subunit A-like	[J]	Translation, ribosomal structure and biogenesis	--	Eukaryotic translation initiation factor 3 subunit A {ECO:0000255|HAMAP-Rule:MF_03000} GN=TIF3A1 OS=Nicotiana tabacum (Common tobacco) PE=2 SV=1	--	--	unknown [Picea sitchensis]
c313668.graph_c0_seq1	63.5	--	Molecular Function: zinc ion binding (GO:0008270);;	K15692|2.48304e-123|rcu:8284789|K15692 E3 ubiquitin-protein ligase RNF13 [EC:2.3.2.27] | (RefSeq) receptor homology region, transmembrane domain- and RING domain-containing protein 2	[O]	Posttranslational modification, protein turnover, chaperones	Ring finger domain;; PA domain;; Zinc finger, C3HC4 type (RING finger)	Receptor homology region, transmembrane domain- and RING domain-containing protein 2 (Precursor) GN=F17M19.13 OS=Arabidopsis thaliana (Mouse-ear cress) PE=2 SV=1	--	--	unknown [Picea sitchensis]
c349663.graph_c0_seq1	323	--	Biological Process: sucrose metabolic process (GO:0005985);; Biological Process: biosynthetic process (GO:0009058);; Molecular Function: sucrose-phosphate synthase activity (GO:0046524);;	K00696|0|egu:105049657|K00696 sucrose-phosphate synthase [EC:2.4.1.14] | (RefSeq) probable sucrose-phosphate synthase 2	[M]	Cell wall/membrane/envelope biogenesis	Glycosyl transferases group 1;; Glycosyl transferase 4-like domain;; Sucrose synthase;; Sucrose-6F-phosphate phosphohydrolase	Probable sucrose-phosphate synthase 3 GN=F13M7.9 OS=Arabidopsis thaliana (Mouse-ear cress) PE=2 SV=1	--	--	PREDICTED: probable sucrose-phosphate synthase 2 [Elaeis guineensis]
c199464.graph_c0_seq1	--	--	--	--	[S]	Function unknown	--	--	--	--	hypothetical protein MPER_12572 [Moniliophthora perniciosa FA553]
c315191.graph_c0_seq1	467	--	Molecular Function: methionine adenosyltransferase activity (GO:0004478);; Molecular Function: ATP binding (GO:0005524);; Cellular Component: cytoplasm (GO:0005737);; Biological Process: S-adenosylmethionine biosynthetic process (GO:0006556);; Biological Process: one-carbon metabolic process (GO:0006730);; Molecular Function: metal ion binding (GO:0046872);;	K00789|0|nnu:104604526|K00789 S-adenosylmethionine synthetase [EC:2.5.1.6] | (RefSeq) S-adenosylmethionine synthase 1	[H]	Coenzyme transport and metabolism	S-adenosylmethionine synthetase, C-terminal domain;; S-adenosylmethionine synthetase, central domain;; S-adenosylmethionine synthetase, N-terminal domain	S-adenosylmethionine synthase 1 GN=METK1 OS=Picea sitchensis (Sitka spruce) PE=2 SV=1	--	--	S-adenosylmethionine synthase 1 [Pinus pinaster]
c218182.graph_c0_seq1	--	--	--	--	--	--	--	--	--	--	PREDICTED: retrovirus-related Pol polyprotein from transposon TNT 1-94 [Malus domestica]
c180962.graph_c0_seq1	509	--	Biological Process: phenylpropanoid biosynthetic process (GO:0009699);; Molecular Function: coniferyl-aldehyde dehydrogenase activity (GO:0050269);; Biological Process: oxidation-reduction process (GO:0055114);;	K12355|0|atr:18432065|K12355 coniferyl-aldehyde dehydrogenase [EC:1.2.1.68] | (RefSeq) aldehyde dehydrogenase family 2 member C4	[C]	Energy production and conversion	Aldehyde dehydrogenase family	Aldehyde dehydrogenase family 2 member C4 GN=MOB24.3 OS=Arabidopsis thaliana (Mouse-ear cress) PE=1 SV=2	--	--	unknown [Picea sitchensis]
c48915.graph_c0_seq1	--	--	Molecular Function: peroxidase activity (GO:0004601);; Biological Process: response to oxidative stress (GO:0006979);; Molecular Function: heme binding (GO:0020037);; Biological Process: oxidation-reduction process (GO:0055114);;	--	--	--	--	--	--	--	unknown [Picea sitchensis]
c358496.graph_c0_seq1	184	--	Molecular Function: sphingosine hydroxylase activity (GO:0000170);; Molecular Function: C-4 methylsterol oxidase activity (GO:0000254);; Molecular Function: iron ion binding (GO:0005506);; Cellular Component: endoplasmic reticulum (GO:0005783);; Cellular Component: Golgi apparatus (GO:0005794);; Biological Process: fatty acid biosynthetic process (GO:0006633);; Biological Process: photomorphogene…	K04713|5.57957e-120|atr:18422301|K04713 sphinganine C4-monooxygenase [EC:1.14.18.5] | (RefSeq) sphinganine C(4)-monooxygenase 2	[I]	Lipid transport and metabolism	Fatty acid hydroxylase superfamily	Sphinganine C(4)-monooxygenase 2 GN=SBH2 OS=Arabidopsis thaliana (Mouse-ear cress) PE=1 SV=1	--	--	unknown [Picea sitchensis]
c327814.graph_c0_seq1	254	--	Molecular Function: GTPase activity (GO:0003924);; Molecular Function: structural constituent of cytoskeleton (GO:0005200);; Molecular Function: GTP binding (GO:0005525);; Cellular Component: cytosol (GO:0005829);; Cellular Component: microtubule (GO:0005874);; Biological Process: obsolete GTP catabolic process (GO:0006184);; Biological Process: cysteine biosynthetic process from serine (GO:00065…	K00640|2.19826e-135|smo:SELMODRAFT_132502|K00640 serine O-acetyltransferase [EC:2.3.1.30] | (RefSeq) hypothetical protein	[E]	Amino acid transport and metabolism	Serine acetyltransferase, N-terminal;; Bacterial transferase hexapeptide (six repeats)	Serine acetyltransferase 5 GN=MIK19.23 OS=Arabidopsis thaliana (Mouse-ear cress) PE=1 SV=1	--	--	unknown [Picea sitchensis]
c331012.graph_c0_seq1	--	--	--	--	--	--	--	High-affinity nitrate transporter 3.1 (Precursor) GN=At5g50200 OS=Arabidopsis thaliana (Mouse-ear cress) PE=1 SV=1	--	--	PREDICTED: high-affinity nitrate transporter 3.2 [Pyrus x bretschneideri]
c321656.graph_c0_seq1	85.5	--	Molecular Function: alpha-amylase activity (GO:0004556);; Molecular Function: calcium ion binding (GO:0005509);; Biological Process: carbohydrate metabolic process (GO:0005975);;	K01176|0|smo:SELMODRAFT_119619|K01176 alpha-amylase [EC:3.2.1.1] | (RefSeq) hypothetical protein	[G]	Carbohydrate transport and metabolism	Alpha amylase, catalytic domain;; Alpha-amylase C-terminal beta-sheet domain;; Glycosyl hydrolase family 70	Alpha-amylase isozyme 3D (Precursor) OS=Oryza sativa subsp. japonica (Rice) PE=2 SV=2	--	--	unknown [Picea sitchensis]
c316723.graph_c0_seq1	105	--	Biological Process: biological_process (GO:0044699);;	--	[R]	General function prediction only	JmjC domain, hydroxylase;; jmjN domain;; Zinc finger, C2H2 type;; Zinc-finger double domain;; C2H2-type zinc finger	Lysine-specific demethylase REF6 GN=T29H11_50 OS=Arabidopsis thaliana (Mouse-ear cress) PE=1 SV=1	--	--	hypothetical protein AMTR_s00049p00181100 [Amborella trichopoda]
c175905.graph_c0_seq1	--	--	Molecular Function: iron ion binding (GO:0005506);; Biological Process: cellular amino acid metabolic process (GO:0006520);; Biological Process: fatty acid metabolic process (GO:0006631);; Biological Process: cellular aromatic compound metabolic process (GO:0006725);; Biological Process: coenzyme metabolic process (GO:0006732);; Biological Process: sulfur compound metabolic process (GO:0006790);;…	K01723|3.52395e-158|gra:105793767|K01723 hydroperoxide dehydratase [EC:4.2.1.92] | (RefSeq) allene oxide synthase, chloroplastic-like	--	--	Cytochrome P450	Allene oxide synthase, chloroplastic (Precursor) GN=CYP74A OS=Linum usitatissimum (Flax) PE=1 SV=1	--	--	unknown [Picea sitchensis]
c166659.graph_c0_seq1	62	--	--	--	[R]	General function prediction only	--	--	--	--	hypothetical protein UMN_6328_02 [Pinus taeda]
c335540.graph_c0_seq1	136	--	Molecular Function: ATP binding (GO:0005524);; Cellular Component: glycine cleavage complex (GO:0005960);; Biological Process: glycine decarboxylation via glycine cleavage system (GO:0019464);;	K02437|7.85845e-63|vvi:100265691|K02437 glycine cleavage system H protein | (RefSeq) glycine cleavage system H protein 2, mitochondrial	[E]	Amino acid transport and metabolism	Glycine cleavage H-protein	Glycine cleavage system H protein 2, mitochondrial (Precursor) GN=GDH2 OS=Arabidopsis thaliana (Mouse-ear cress) PE=2 SV=1	--	--	glycine decarboxylase complex H-protein [Pinus pinaster]
c315283.graph_c0_seq1	293	--	Molecular Function: RNA binding (GO:0003723);; Molecular Function: polynucleotide adenylyltransferase activity (GO:0004652);; Cellular Component: nucleus (GO:0005634);; Biological Process: RNA polyadenylation (GO:0043631);;	K14376|3.4985e-150|nnu:104604476|K14376 poly(A) polymerase [EC:2.7.7.19] | (RefSeq) nuclear poly(A) polymerase 4-like	[A]	RNA processing and modification	Poly(A) polymerase central domain;; Poly(A) polymerase predicted RNA binding domain;; Nucleotidyltransferase domain	Nuclear poly(A) polymerase 4 {ECO:0000303|PubMed:18479511} OS=Arabidopsis thaliana (Mouse-ear cress) PE=1 SV=1	--	--	unknown [Picea sitchensis]
c361829.graph_c0_seq1	--	--	--	--	--	--	--	--	--	--	unknown [Picea sitchensis]
c211480.graph_c0_seq1	--	--	Cellular Component: chromosome (GO:0005694);; Biological Process: DNA metabolic process (GO:0006259);; Biological Process: meiosis I (GO:0007127);; Biological Process: meiotic chromosome segregation (GO:0045132);; Biological Process: chromosome organization involved in meiotic cell cycle (GO:0070192);;	K06670|1.57863e-23|vvi:100262148|K06670 cohesin complex subunit SCC1 | (RefSeq) sister chromatid cohesion 1 protein 1	[D]	Cell cycle control, cell division, chromosome partitioning	Conserved region of Rad21 / Rec8 like protein	Sister chromatid cohesion 1 protein 1 GN=MOP10.3 OS=Arabidopsis thaliana (Mouse-ear cress) PE=2 SV=2	--	--	unnamed protein product [Vitis vinifera]
c360972.graph_c0_seq1	--	--	Biological Process: chloride transport (GO:0006821);; Biological Process: cell volume homeostasis (GO:0006884);;	K05019|3.45215e-51|pop:POPTR_0012s14450g|K05019 chloride channel, nucleotide-sensitive, 1A | (RefSeq) POPTRDRAFT_570580; nucleotide-sensitive chloride conductance regulator family protein	[P]	Inorganic ion transport and metabolism	Regulator of volume decrease after cellular swelling	Chloride conductance regulatory protein ICln GN=At5g62290 OS=Arabidopsis thaliana (Mouse-ear cress) PE=2 SV=1	--	--	unknown [Picea sitchensis]
c76429.graph_c0_seq1	--	--	--	--	--	--	--	--	--	--	hypothetical protein 0_13670_01, partial [Pinus radiata]
c183468.graph_c0_seq1	140	--	--	--	[R]	General function prediction only	--	--	--	--	PREDICTED: transposon Tf2-1 polyprotein isoform X1 [Zea mays]
c168504.graph_c0_seq1	--	--	--	--	[R]	General function prediction only	--	--	--	--	PREDICTED: uncharacterized protein LOC103844431 [Brassica rapa]
c366404.graph_c0_seq1	--	--	--	--	--	--	Plant protein of unknown function (DUF639)	--	--	--	unknown [Picea sitchensis]
c344141.graph_c0_seq1	--	--	--	--	--	--	Methyltransferase domain	--	--	--	unknown [Picea sitchensis]
c357916.graph_c0_seq1	60.8	--	Molecular Function: pectate lyase activity (GO:0030570);;	K01728|0|pper:PRUPE_ppa006392mg|K01728 pectate lyase [EC:4.2.2.2] | (RefSeq) hypothetical protein	--	--	Pectate lyase	Probable pectate lyase 5 (Precursor) GN=At1g67750 OS=Arabidopsis thaliana (Mouse-ear cress) PE=2 SV=2	--	--	unknown [Picea sitchensis]
c363475.graph_c0_seq1	82.4	--	Cellular Component: cytoplasm (GO:0005737);; Biological Process: glycerol ether metabolic process (GO:0006662);; Molecular Function: electron transfer activity (GO:0009055);; Molecular Function: protein disulfide oxidoreductase activity (GO:0015035);; Biological Process: electron transport chain (GO:0022900);; Biological Process: cell redox homeostasis (GO:0045454);;	K03671|1.25168e-34|jcu:105639072|K03671 thioredoxin 1 | (RefSeq) thioredoxin H-type	[O]	Posttranslational modification, protein turnover, chaperones	Thioredoxin;; Thioredoxin-like domain;; Thioredoxin-like	Thioredoxin H-type GN=SB09 OS=Picea mariana (Black spruce) PE=2 SV=1	--	--	unknown [Picea sitchensis]
c336432.graph_c0_seq1	688	--	Molecular Function: structural molecule activity (GO:0005198);; Biological Process: intracellular protein transport (GO:0006886);; Biological Process: vesicle-mediated transport (GO:0016192);; Cellular Component: COPI vesicle coat (GO:0030126);;	K17301|0|atr:18439936|K17301 coatomer subunit beta | (RefSeq) coatomer subunit beta-1	[U]	Intracellular trafficking, secretion, and vesicular transport	Adaptin N terminal region;; Coatomer beta subunit appendage platform;; Coatomer beta C-terminal region;; HEAT repeats	Coatomer subunit beta-1 GN=At4g31480 OS=Arabidopsis thaliana (Mouse-ear cress) PE=2 SV=2	--	--	unknown [Picea sitchensis]
c319768.graph_c0_seq1	342	--	Biological Process: very long-chain fatty acid metabolic process (GO:0000038);; Molecular Function: 3-oxoacyl-[acyl-carrier-protein] synthase activity (GO:0004315);; Biological Process: acetyl-CoA metabolic process (GO:0006084);; Biological Process: fatty acid biosynthetic process (GO:0006633);; Biological Process: response to cold (GO:0009409);; Cellular Component: chloroplast stroma (GO:0009570…	K00648|1.62133e-178|atr:18432585|K00648 3-oxoacyl-[acyl-carrier-protein] synthase III [EC:2.3.1.180] | (RefSeq) 3-oxoacyl-[acyl-carrier-protein] synthase 3 B, chloroplastic	--	--	3-Oxoacyl-[acyl-carrier-protein (ACP)] synthase III C terminal;; 3-Oxoacyl-[acyl-carrier-protein (ACP)] synthase III;; Chalcone and stilbene synthases, C-terminal domain	3-oxoacyl-[acyl-carrier-protein] synthase 3 B, chloroplastic (Precursor) GN=KAS3B OS=Cuphea wrightii (Wright&apos;s waxweed) PE=2 SV=1	--	--	unknown [Picea sitchensis]
c240663.graph_c0_seq1	--	--	Biological Process: cell adhesion (GO:0007155);;	--	[R]	General function prediction only	--	BTB/POZ domain-containing protein At2g30600 GN=At2g30600/At2g30610 OS=Arabidopsis thaliana (Mouse-ear cress) PE=2 SV=1	--	--	PREDICTED: BTB/POZ domain-containing protein At2g30600-like [Fragaria vesca subsp. vesca]
c352851.graph_c0_seq1	--	--	--	--	--	--	HEAT repeats;; HEAT-like repeat;; HEAT repeat	Microtubule-associated protein TORTIFOLIA1 GN=T24A18.10 OS=Arabidopsis thaliana (Mouse-ear cress) PE=1 SV=2	--	--	hypothetical protein AMTR_s00062p00101520 [Amborella trichopoda]
c307308.graph_c0_seq1	61.6	--	--	K11423|6.74847e-64|cmo:103496934|K11423 histone-lysine N-methyltransferase SETD2 [EC:2.1.1.43] | (RefSeq) histone-lysine N-methyltransferase ASHH3	[K]	Transcription	SET domain	Histone-lysine N-methyltransferase ASHH3 GN=F6E13.28 OS=Arabidopsis thaliana (Mouse-ear cress) PE=2 SV=2	--	--	PREDICTED: histone-lysine N-methyltransferase ASHH3-like [Cucumis sativus]
c127450.graph_c0_seq1	--	--	--	--	[A]	RNA processing and modification	RING-variant domain	--	--	--	PREDICTED: uncharacterized protein LOC104587546 isoform X1 [Nelumbo nucifera]
c112879.graph_c0_seq1	--	--	--	--	--	--	--	--	--	--	hypothetical protein PRUPE_ppa019964mg, partial [Prunus persica]
c158622.graph_c0_seq1	--	--	Biological Process: metabolic process (GO:0008152);; Molecular Function: transferase activity, transferring hexosyl groups (GO:0016758);;	--	[GC]	--	UDP-glucoronosyl and UDP-glucosyl transferase	UDP-glycosyltransferase 91A1 GN=UGT91A1 OS=Arabidopsis thaliana (Mouse-ear cress) PE=2 SV=1	--	--	unknown [Picea sitchensis]
c323377.graph_c0_seq1	--	--	Molecular Function: acid phosphatase activity (GO:0003993);; Cellular Component: extracellular region (GO:0005576);; Molecular Function: metal ion binding (GO:0046872);;	--	[G]	Carbohydrate transport and metabolism	--	Purple acid phosphatase 2 (Precursor) GN=PAP2 OS=Ipomoea batatas (Sweet potato) PE=1 SV=1	--	--	PREDICTED: purple acid phosphatase 2 [Vitis vinifera]
c244440.graph_c0_seq1	120	--	Molecular Function: 3-hydroxyacyl-CoA dehydrogenase activity (GO:0003857);; Biological Process: fatty acid metabolic process (GO:0006631);; Molecular Function: CoA-transferase activity (GO:0008410);; Cellular Component: integral component of membrane (GO:0016021);; Molecular Function: coenzyme binding (GO:0050662);; Biological Process: transmembrane transport (GO:0055085);; Biological Process: ox…	--	[C]	Energy production and conversion	Coenzyme A transferase	--	--	--	hypothetical protein SMAC_10522 [Sordaria macrospora k-hell]
c303837.graph_c0_seq1	--	--	Molecular Function: translation initiation factor activity (GO:0003743);; Biological Process: translational initiation (GO:0006413);; Cellular Component: membrane (GO:0016020);; Biological Process: RNA metabolic process (GO:0016070);;	--	[J]	Translation, ribosomal structure and biogenesis	eIF4-gamma/eIF5/eIF2-epsilon	--	--	--	unknown [Picea sitchensis]
c306133.graph_c0_seq1	195	--	Molecular Function: protein serine/threonine kinase activity (GO:0004674);; Molecular Function: ATP binding (GO:0005524);; Biological Process: protein phosphorylation (GO:0006468);;	--	[T]	Signal transduction mechanisms	Protein kinase domain;; Protein tyrosine kinase	Casein kinase I isoform delta-like GN=At4g26100 OS=Arabidopsis thaliana (Mouse-ear cress) PE=2 SV=2	--	--	hypothetical protein AMTR_s00078p00181940 [Amborella trichopoda]
c326443.graph_c0_seq1	84.7	--	Cellular Component: cell wall (GO:0005618);; Biological Process: response to salt stress (GO:0009651);; Cellular Component: cytoplasmic vesicle (GO:0016023);;	--	--	--	Putative cyclase;; Putative cyclase	--	--	--	unknown [Picea sitchensis]
c83929.graph_c0_seq1	--	--	--	--	--	--	Leucine Rich repeats (2 copies);; Leucine Rich Repeat	Disease resistance protein ADR1 GN=ADR1 OS=Arabidopsis thaliana (Mouse-ear cress) PE=2 SV=2	--	--	hypothetical protein 0_12588_01, partial [Pinus taeda]
c324902.graph_c0_seq1	--	--	--	--	--	--	--	Uncharacterized methyltransferase At2g41040, chloroplastic (Precursor) GN=At2g41040 OS=Arabidopsis thaliana (Mouse-ear cress) PE=2 SV=1	--	--	PREDICTED: uncharacterized methyltransferase At1g78140, chloroplastic-like [Eucalyptus grandis]
c172909.graph_c0_seq1	--	--	--	--	[R]	General function prediction only	--	Pentatricopeptide repeat-containing protein At4g33990 GN=F17I5.180 OS=Arabidopsis thaliana (Mouse-ear cress) PE=3 SV=2	--	--	PREDICTED: putative pentatricopeptide repeat-containing protein At3g23330 [Elaeis guineensis]
c351830.graph_c0_seq1	61.6	--	Cellular Component: nucleolus (GO:0005730);; Cellular Component: plastid (GO:0009536);; Cellular Component: membrane (GO:0016020);;	K14565|1.49875e-71|zma:103630648|K14565 nucleolar protein 58 | (RefSeq) probable nucleolar protein 5-2	[AJ]	--	NOP5NT (NUC127) domain	Probable nucleolar protein 5-2 GN=T12H1.2 OS=Arabidopsis thaliana (Mouse-ear cress) PE=2 SV=1	--	--	PREDICTED: LOW QUALITY PROTEIN: probable nucleolar protein 5-2 [Zea mays]
c161424.graph_c0_seq1	62	--	Cellular Component: mitochondrion (GO:0005739);; Cellular Component: peroxisome (GO:0005777);; Biological Process: protein targeting to peroxisome (GO:0006625);; Biological Process: protein targeting to mitochondrion (GO:0006626);; Cellular Component: chloroplast (GO:0009507);;	K17782|1.09004e-42|atr:18438398|K17782 mitochondrial intermembrane space import and assembly protein 40 | (RefSeq) mitochondrial intermembrane space import and assembly protein 40-B	[S]	Function unknown	--	--	--	--	hypothetical protein AMTR_s00171p00053250 [Amborella trichopoda]
c149671.graph_c6_seq1	--	--	--	--	[R]	General function prediction only	PPR repeat;; Pentatricopeptide repeat domain	Pentatricopeptide repeat-containing protein At4g02750 GN=PCMP-H24 OS=Arabidopsis thaliana (Mouse-ear cress) PE=3 SV=1	--	--	unknown [Picea sitchensis]
c312015.graph_c0_seq1	71.6	--	Biological Process: metabolic process (GO:0008152);; Molecular Function: hydrolase activity (GO:0016787);;	--	[V]	Defense mechanisms	alpha/beta hydrolase fold;; Carboxylesterase family;; alpha/beta hydrolase fold	Probable carboxylesterase 120 GN=CXE20 OS=Arabidopsis thaliana (Mouse-ear cress) PE=2 SV=1	--	--	unknown [Picea sitchensis]
c366062.graph_c0_seq1	--	--	--	--	--	--	Domain of unknown function (DUF4378)	--	--	--	--
c105813.graph_c0_seq1	--	--	--	--	[R]	General function prediction only	Domain of unknown function (DUF4283)	--	--	--	hypothetical protein POPTR_0017s00301g [Populus trichocarpa]
c356625.graph_c0_seq1	--	--	Cellular Component: photosystem I (GO:0009522);; Cellular Component: photosystem II (GO:0009523);; Cellular Component: chloroplast thylakoid membrane (GO:0009535);; Biological Process: photosynthesis, light harvesting (GO:0009765);; Cellular Component: integral component of membrane (GO:0016021);; Molecular Function: chlorophyll binding (GO:0016168);; Biological Process: protein-chromophore linka…	K08912|6.40104e-161|atr:18446791|K08912 light-harvesting complex II chlorophyll a/b binding protein 1 | (RefSeq) chlorophyll a-b binding protein of LHCII type 1	--	--	Chlorophyll A-B binding protein	Chlorophyll a-b binding protein type 2 member 1A, chloroplastic (Precursor) OS=Pinus sylvestris (Scots pine) PE=2 SV=1	--	--	RecName: Full=Chlorophyll a-b binding protein type 2 member 1A, chloroplastic; AltName: Full=Chlorophyll a-b binding protein type II 1A; Short=CAB; AltName: Full=LHCP; Flags: Precursor [Pinus sylvestris]
c301169.graph_c0_seq1	--	--	Molecular Function: binding (GO:0005488);;	--	--	--	Protein of unknown function (DUF 659);; BED zinc finger	--	--	--	PREDICTED: uncharacterized protein LOC104611538 [Nelumbo nucifera]
c321360.graph_c0_seq1	--	--	--	--	[T]	Signal transduction mechanisms	MA3 domain	Eukaryotic translation initiation factor isoform 4G-1 GN=EIF(ISO)4G1 OS=Arabidopsis thaliana (Mouse-ear cress) PE=1 SV=1	--	--	PREDICTED: uncharacterized protein LOC105052991 [Elaeis guineensis]
c306589.graph_c0_seq1	142	--	Molecular Function: nucleotide binding (GO:0000166);;	--	--	--	Leucine rich repeat;; Leucine Rich repeats (2 copies);; Leucine Rich Repeat;; Leucine rich repeat	Protein SUPPRESSOR OF npr1-1, CONSTITUTIVE 1 OS=Arabidopsis thaliana (Mouse-ear cress) PE=1 SV=3	--	--	unknown [Picea sitchensis]
c239370.graph_c0_seq1	--	--	Biological Process: cellular component organization (GO:0016043);; Biological Process: RNA metabolic process (GO:0016070);;	--	--	--	--	Protein CHUP1, chloroplastic GN=CHUP1 OS=Arabidopsis thaliana (Mouse-ear cress) PE=1 SV=1	--	--	PREDICTED: protein CHUP1, chloroplastic isoform X1 [Musa acuminata subsp. malaccensis]
c366646.graph_c0_seq1	--	--	--	--	--	--	--	--	--	--	PREDICTED: uncharacterized protein LOC104588732 isoform X1 [Nelumbo nucifera]
c334123.graph_c0_seq1	--	--	Molecular Function: catalytic activity (GO:0003824);; Biological Process: metabolic process (GO:0008152);;	K18170|3.82374e-29|rcu:8259868|K18170 complex III assembly factor LYRM7 | (RefSeq) mitochondrial zinc maintenance protein 1, mitochondrial	--	--	Complex 1 protein (LYR family);; Complex1_LYR-like	--	--	--	unknown [Picea sitchensis]
c168790.graph_c0_seq1	--	--	Biological Process: defense response (GO:0006952);; Molecular Function: ADP binding (GO:0043531);;	--	[T]	Signal transduction mechanisms	NB-ARC domain	Probable disease resistance protein At1g61310 GN=At1g61310 OS=Arabidopsis thaliana (Mouse-ear cress) PE=2 SV=1	--	--	unknown [Picea sitchensis]
c356307.graph_c0_seq1	366	--	Biological Process: metabolic process (GO:0008152);; Molecular Function: dihydrolipoyllysine-residue (2-methylpropanoyl)transferase activity (GO:0043754);;	K00627|1.71621e-162|mtr:MTR_1g111140|K00627 pyruvate dehydrogenase E2 component (dihydrolipoamide acetyltransferase) [EC:2.3.1.12] | (RefSeq) 2-oxoacid dehydrogenase acyltransferase family protein	[C]	Energy production and conversion	2-oxoacid dehydrogenases acyltransferase (catalytic domain);; Biotin-requiring enzyme;; e3 binding domain	Dihydrolipoyllysine-residue acetyltransferase component 4 of pyruvate dehydrogenase complex, chloroplastic (Precursor) GN=LTA2 OS=Arabidopsis thaliana (Mouse-ear cress) PE=2 SV=1	--	--	2-oxoacid dehydrogenase acyltransferase family protein [Medicago truncatula]
c352756.graph_c0_seq1	--	--	Molecular Function: methyltransferase activity (GO:0008168);; Biological Process: methylation (GO:0032259);;	--	--	--	Putative methyltransferase	--	--	--	unknown [Picea sitchensis]
c319647.graph_c0_seq1	--	--	Cellular Component: plasmodesma (GO:0009506);;	--	[T]	Signal transduction mechanisms	--	--	--	--	hypothetical protein SELMODRAFT_446042 [Selaginella moellendorffii]
c72435.graph_c0_seq1	179	--	Molecular Function: structural constituent of ribosome (GO:0003735);; Cellular Component: plasma membrane (GO:0005886);; Biological Process: translation (GO:0006412);; Cellular Component: cytosolic large ribosomal subunit (GO:0022625);;	K02882|1.35264e-116|sbi:SORBI_09g028590|K02882 large subunit ribosomal protein L18Ae | (RefSeq) SORBIDRAFT_09g028590, Sb09g028590; hypothetical protein	[J]	Translation, ribosomal structure and biogenesis	Ribosomal L18ae/LX protein domain	60S ribosomal protein L18a OS=Oryza sativa subsp. japonica (Rice) PE=2 SV=1	--	--	unknown [Picea sitchensis]
c345112.graph_c0_seq1	--	--	Biological Process: multicellular organismal process (GO:0032501);; Biological Process: anatomical structure development (GO:0048856);;	--	--	--	GDP-fucose protein O-fucosyltransferase;; GDP-fucose protein O-fucosyltransferase	Uncharacterized protein At1g04910 GN=At1g04910 OS=Arabidopsis thaliana (Mouse-ear cress) PE=2 SV=1	--	--	PREDICTED: uncharacterized protein LOC103944394 isoform X2 [Pyrus x bretschneideri]
c194773.graph_c0_seq1	--	--	--	--	--	--	--	--	--	--	hypothetical protein FOXB_01548 [Fusarium oxysporum Fo5176]
c137706.graph_c0_seq1	--	--	--	--	[R]	General function prediction only	--	--	--	--	Uncharacterized protein TCM_003129 [Theobroma cacao]
c331470.graph_c0_seq1	--	--	--	K12173|5.51133e-142|nnu:104605560|K12173 BRCA1-A complex subunit BRE | (RefSeq) BRCA1-A complex subunit BRE	--	--	Brain and reproductive organ-expressed protein (BRE)	--	--	--	unknown [Picea sitchensis]
c358072.graph_c0_seq1	70.9	--	--	K13993|4.32882e-46|csv:101211457|K13993 HSP20 family protein | (RefSeq) 18.1 kDa class I heat shock protein-like	[O]	Posttranslational modification, protein turnover, chaperones	--	18.2 kDa class I heat shock protein GN=HSP18.2 OS=Medicago sativa (Alfalfa) PE=2 SV=1	--	--	unknown [Picea sitchensis]
c152861.graph_c0_seq1	291	--	Molecular Function: xylulokinase activity (GO:0004856);; Cellular Component: cytosol (GO:0005829);; Biological Process: xylulose metabolic process (GO:0005997);;	K00854|0|mus:103982938|K00854 xylulokinase [EC:2.7.1.17] | (RefSeq) xylulose kinase	[G]	Carbohydrate transport and metabolism	FGGY family of carbohydrate kinases, C-terminal domain;; FGGY family of carbohydrate kinases, N-terminal domain	--	--	--	PREDICTED: xylulose kinase [Musa acuminata subsp. malaccensis]
c355318.graph_c0_seq1	--	--	--	--	--	--	Sin3 binding region of histone deacetylase complex subunit SAP30	--	--	--	unknown [Picea sitchensis]
c347447.graph_c0_seq1	496	--	Molecular Function: ATP:ADP antiporter activity (GO:0005471);; Molecular Function: ATP binding (GO:0005524);; Biological Process: transport (GO:0006810);; Cellular Component: chloroplast envelope (GO:0009941);; Cellular Component: integral component of membrane (GO:0016021);;	K03301|0|atr:18429586|K03301 ATP:ADP antiporter, AAA family | (RefSeq) ADP,ATP carrier protein 2, chloroplastic	--	--	TLC ATP/ADP transporter	ADP,ATP carrier protein 2, chloroplastic (Precursor) GN=AATP2 OS=Arabidopsis thaliana (Mouse-ear cress) PE=1 SV=2	--	--	hypothetical protein AMTR_s00002p00270350 [Amborella trichopoda]
c352526.graph_c0_seq1	--	--	Biological Process: lipid metabolic process (GO:0006629);; Molecular Function: O-acyltransferase activity (GO:0008374);; Biological Process: cellular process (GO:0009987);;	--	[I]	Lipid transport and metabolism	Lecithin:cholesterol acyltransferase;; PGAP1-like protein;; Putative serine esterase (DUF676)	Lecithin-cholesterol acyltransferase-like 4 GN=LCAT4 OS=Arabidopsis thaliana (Mouse-ear cress) PE=1 SV=1	--	--	hypothetical protein AMTR_s00032p00177900 [Amborella trichopoda]
c40450.graph_c0_seq1	--	--	--	--	--	--	--	--	--	--	hypothetical protein VITISV_012924 [Vitis vinifera]
c331415.graph_c0_seq1	--	--	--	--	--	--	--	--	--	--	unknown [Picea sitchensis]
c344512.graph_c0_seq1	--	--	Cellular Component: nucleus (GO:0005634);; Biological Process: DNA replication (GO:0006260);; Biological Process: cellular process (GO:0044763);; Biological Process: regulation of macromolecule metabolic process (GO:0060255);;	K03504|3.26632e-26|bdi:100831421|K03504 DNA polymerase delta subunit 3 | (RefSeq) protein IWS1 homolog A	--	--	--	--	--	--	unknown [Picea sitchensis]
c204514.graph_c0_seq1	--	--	--	--	--	--	--	--	--	--	Uncharacterized protein TCM_009817 [Theobroma cacao]
c172274.graph_c0_seq1	53.9	--	--	--	--	--	Glycosyltransferase family 92;; Glycosyl transferase family 2	UPF0392 protein RCOM_0530710 GN=RCOM_0699480 OS=Ricinus communis (Castor bean) PE=3 SV=1	--	--	unknown [Picea sitchensis]
c325249.graph_c0_seq1	118	--	Molecular Function: oxidoreductase activity (GO:0016491);; Biological Process: oxidation-reduction process (GO:0055114);;	--	[Q]	Secondary metabolites biosynthesis, transport and catabolism	short chain dehydrogenase	Short-chain dehydrogenase TIC 32, chloroplastic GN=TIC32 OS=Pisum sativum (Garden pea) PE=1 SV=1	--	--	unknown [Picea sitchensis]
c232528.graph_c0_seq1	--	--	--	--	[R]	General function prediction only	Carboxylesterase family	--	--	--	--
c252991.graph_c0_seq1	66.6	--	Molecular Function: ATP binding (GO:0005524);; Molecular Function: kinase activity (GO:0016301);; Biological Process: phosphorylation (GO:0016310);;	K15918|1.15154e-39|pda:103722714|K15918 D-glycerate 3-kinase [EC:2.7.1.31] | (RefSeq) D-glycerate 3-kinase, chloroplastic	[R]	General function prediction only	--	D-glycerate 3-kinase, chloroplastic (Precursor) GN=GLYK OS=Arabidopsis thaliana (Mouse-ear cress) PE=1 SV=2	--	--	PREDICTED: D-glycerate 3-kinase, chloroplastic [Phoenix dactylifera]
c159626.graph_c0_seq1	--	--	--	--	--	--	Cyclophilin type peptidyl-prolyl cis-trans isomerase/CLD	--	--	--	hypothetical protein AMTR_s00002p00177010 [Amborella trichopoda]
c334509.graph_c0_seq1	--	--	--	--	--	--	--	--	--	--	hypothetical protein SNOG_10073 [Phaeosphaeria nodorum SN15]
c232454.graph_c0_seq1	55.1	--	--	--	[O]	Posttranslational modification, protein turnover, chaperones	--	--	--	--	hypothetical protein CHLNCDRAFT_31604 [Chlorella variabilis]
c105954.graph_c0_seq1	--	--	--	K14207|3.14826e-07|pvu:PHAVU_004G045200g|K14207 solute carrier family 38 (sodium-coupled neutral amino acid transporter), member 2 | (RefSeq) hypothetical protein	--	--	--	--	--	--	unknown [Picea sitchensis]
c353121.graph_c0_seq1	342	--	--	K01897|0|egu:105038382|K01897 long-chain acyl-CoA synthetase [EC:6.2.1.3] | (RefSeq) long chain acyl-CoA synthetase 9, chloroplastic-like	[I]	Lipid transport and metabolism	AMP-binding enzyme	Long chain acyl-CoA synthetase 9, chloroplastic GN=LACS9 OS=Arabidopsis thaliana (Mouse-ear cress) PE=2 SV=1	--	--	PREDICTED: long chain acyl-CoA synthetase 9, chloroplastic-like [Elaeis guineensis]
c317667.graph_c0_seq1	--	--	Molecular Function: structural molecule activity (GO:0005198);; Biological Process: intracellular protein transport (GO:0006886);; Biological Process: vesicle-mediated transport (GO:0016192);; Cellular Component: clathrin coat of trans-Golgi network vesicle (GO:0030130);; Cellular Component: clathrin coat of coated pit (GO:0030132);;	--	--	--	Clathrin light chain	Clathrin light chain 2 GN=CLC2 OS=Arabidopsis thaliana (Mouse-ear cress) PE=1 SV=1	--	--	unknown [Picea sitchensis]
c222136.graph_c0_seq1	--	--	--	--	[E]	Amino acid transport and metabolism	--	--	--	--	--
c312065.graph_c0_seq1	--	--	--	--	--	--	--	--	--	--	PREDICTED: uncharacterized protein LOC105160192 isoform X2 [Sesamum indicum]
c345701.graph_c0_seq1	229	--	--	K08266|1.47877e-131|atr:18436089|K08266 target of rapamycin complex subunit LST8 | (RefSeq) protein LST8 homolog	[R]	General function prediction only	WD domain, G-beta repeat;; Nucleoporin Nup120/160	Guanine nucleotide-binding protein subunit beta-like protein GN=GB1 OS=Medicago sativa (Alfalfa) PE=2 SV=1	--	--	unknown [Picea sitchensis]
c322053.graph_c0_seq1	--	--	--	--	[R]	General function prediction only	--	Protein TOPLESS GN=F7H2.9 OS=Arabidopsis thaliana (Mouse-ear cress) PE=1 SV=1	--	--	PREDICTED: protein TOPLESS-like [Nelumbo nucifera]
c354171.graph_c0_seq1	881	--	Molecular Function: translation elongation factor activity (GO:0003746);; Molecular Function: GTPase activity (GO:0003924);; Molecular Function: GTP binding (GO:0005525);; Cellular Component: mitochondrial inner membrane (GO:0005743);; Cellular Component: mitochondrial matrix (GO:0005759);; Biological Process: pentose-phosphate shunt (GO:0006098);; Biological Process: obsolete GTP catabolic proce…	K03596|0|vvi:100252626|K03596 GTP-binding protein LepA | (RefSeq) translation factor GUF1 homolog, chloroplastic	[J]	Translation, ribosomal structure and biogenesis	Elongation factor Tu GTP binding domain;; GTP-binding protein LepA C-terminus;; Elongation factor G C-terminus;; Elongation factor Tu domain 2;; 50S ribosome-binding GTPase;; Ras family	Translation factor GUF1 homolog, chloroplastic {ECO:0000255|HAMAP-Rule:MF_03138} (Precursor) GN=VITISV_013255 OS=Vitis vinifera (Grape) PE=3 SV=1	--	--	PREDICTED: translation factor GUF1 homolog, chloroplastic [Vitis vinifera]
c347532.graph_c0_seq1	--	--	--	K19759|0|smo:SELMODRAFT_424234|K19759 dynein assembly factor 5, axonemal | (RefSeq) hypothetical protein	--	--	HEAT-like repeat	--	--	--	hypothetical protein SELMODRAFT_424234 [Selaginella moellendorffii]
c160774.graph_c0_seq1	--	--	--	--	--	--	--	--	--	--	PREDICTED: uncharacterized protein LOC103648649 [Zea mays]
c347758.graph_c0_seq1	--	--	Cellular Component: nucleus (GO:0005634);; Biological Process: regulation of transcription, DNA-templated (GO:0006355);; Biological Process: response to ethylene (GO:0009723);; Biological Process: response to abscisic acid (GO:0009737);; Biological Process: salicylic acid mediated signaling pathway (GO:0009863);; Biological Process: jasmonic acid mediated signaling pathway (GO:0009867);; Biologic…	K14494|0|nnu:104609975|K14494 DELLA protein | (RefSeq) DELLA protein GAI1-like	--	--	GRAS domain family;; Transcriptional regulator DELLA protein N terminal	DELLA protein GAI GN=GAI OS=Gossypium hirsutum (Upland cotton) PE=2 SV=1	--	--	DPL [Pinus tabuliformis]
c322724.graph_c0_seq1	316	--	Biological Process: RNA splicing, via endonucleolytic cleavage and ligation (GO:0000394);; Cellular Component: transcription factor TFIIH core complex (GO:0000439);; Cellular Component: transcription factor TFIIH holo complex (GO:0005675);; Biological Process: nucleotide-excision repair (GO:0006289);; Biological Process: regulation of transcription by RNA polymerase II (GO:0006357);; Molecular Fu…	K03142|0|pda:103702884|K03142 transcription initiation factor TFIIH subunit 2 | (RefSeq) general transcription factor IIH subunit 2	[KL]	--	Ssl1-like;; TFIIH C1-like domain;; von Willebrand factor type A domain	--	--	--	GTF2H2, partial [Ginkgo biloba]
c366496.graph_c0_seq1	519	--	Molecular Function: ATP binding (GO:0005524);; Cellular Component: nucleus (GO:0005634);; Cellular Component: vacuole (GO:0005773);; Cellular Component: plasma membrane (GO:0005886);; Biological Process: obsolete ATP catabolic process (GO:0006200);; Biological Process: ATP biosynthetic process (GO:0006754);; Biological Process: cation transport (GO:0006812);; Molecular Function: proton-exporting …	K01535|0|pda:103701528|K01535 H+-transporting ATPase [EC:3.6.3.6] | (RefSeq) plasma membrane ATPase 4	[P]	Inorganic ion transport and metabolism	E1-E2 ATPase;; haloacid dehalogenase-like hydrolase;; haloacid dehalogenase-like hydrolase;; Cation transporter/ATPase, N-terminus	Plasma membrane ATPase GN=OSJNBa0071I13.11 OS=Oryza sativa subsp. japonica (Rice) PE=2 SV=1	--	--	unknown [Picea sitchensis]
c160849.graph_c0_seq1	--	--	Biological Process: protein peptidyl-prolyl isomerization (GO:0000413);; Molecular Function: peptidyl-prolyl cis-trans isomerase activity (GO:0003755);; Biological Process: protein folding (GO:0006457);;	--	--	--	Protein of unknown function, DUF617	Protein MIZU-KUSSEI 1 GN=MIZ1 OS=Arabidopsis thaliana (Mouse-ear cress) PE=1 SV=1	--	--	hypothetical protein SELMODRAFT_167931 [Selaginella moellendorffii]
c174994.graph_c1_seq1	--	--	--	--	--	--	--	--	--	--	unknown [Picea sitchensis]
c4308.graph_c0_seq1	--	--	--	--	--	--	--	--	--	--	PREDICTED: uncharacterized protein LOC105046600 [Elaeis guineensis]
c328447.graph_c0_seq1	--	--	Cellular Component: chloroplast thylakoid membrane (GO:0009535);;	--	--	--	--	--	--	--	unknown [Picea sitchensis]
c113804.graph_c0_seq1	--	--	--	--	--	--	Phloem protein 2	F-box protein PP2-A11 GN=F16M19.16 OS=Arabidopsis thaliana (Mouse-ear cress) PE=1 SV=1	--	--	unknown [Picea sitchensis]
c157299.graph_c0_seq1	--	--	Molecular Function: triglyceride lipase activity (GO:0004806);; Biological Process: lipid metabolic process (GO:0006629);; Molecular Function: phospholipase A1 activity (GO:0008970);; Molecular Function: galactolipase activity (GO:0047714);;	--	[I]	Lipid transport and metabolism	--	Phospholipase A1-Igamma3, chloroplastic (Precursor) GN=At1g51440 OS=Arabidopsis thaliana (Mouse-ear cress) PE=1 SV=1	--	--	unknown [Picea sitchensis]
c97375.graph_c0_seq1	85.5	--	--	K01251|7.41094e-38|pxb:103941448|K01251 adenosylhomocysteinase [EC:3.3.1.1] | (RefSeq) adenosylhomocysteinase-like	[H]	Coenzyme transport and metabolism	S-adenosyl-L-homocysteine hydrolase	Adenosylhomocysteinase GN=SAHH OS=Mesembryanthemum crystallinum (Common ice plant) PE=2 SV=1	--	--	PREDICTED: adenosylhomocysteinase-like [Pyrus x bretschneideri]
c309130.graph_c0_seq1	85.5	--	Biological Process: transcription, DNA-templated (GO:0006351);; Biological Process: RNA processing (GO:0006396);; Biological Process: plastid organization (GO:0009657);; Biological Process: regulation of gene expression (GO:0010468);; Biological Process: regulation of cellular protein metabolic process (GO:0032268);; Biological Process: developmental process (GO:0032502);; Biological Process: ncR…	--	[R]	General function prediction only	Tetratricopeptide repeat;; Tetratricopeptide repeat;; Tetratricopeptide repeat;; TPR repeat;; Tetratricopeptide repeat;; Tetratricopeptide repeat;; Tetratricopeptide repeat;; Tetratricopeptide repeat;; Suppressor of forked protein (Suf);; Tetratricopeptide repeat;; Tetratricopeptide repeat	PsbB mRNA maturation factor Mbb1, chloroplastic (Precursor) GN=MBB1 OS=Chlamydomonas reinhardtii (Chlamydomonas smithii) PE=2 SV=1	--	--	PREDICTED: psbB mRNA maturation factor Mbb1, chloroplastic [Sesamum indicum]
c364607.graph_c0_seq1	97.4	--	Biological Process: metabolic process (GO:0008152);; Molecular Function: oxidoreductase activity (GO:0016491);;	--	[O]	Posttranslational modification, protein turnover, chaperones	MSP (Major sperm protein) domain;; Trypsin-like peptidase domain;; Trypsin;; PDZ domain	Protease Do-like 2, chloroplastic (Precursor) GN=DEGP2 OS=Arabidopsis thaliana (Mouse-ear cress) PE=1 SV=2	--	--	PREDICTED: protease Do-like 2, chloroplastic [Phoenix dactylifera]
c147786.graph_c0_seq1	--	--	--	--	--	--	PPR repeat	--	--	--	--
c320232.graph_c0_seq1	74.7	--	--	K15356|2.54892e-131|pda:103723787|K15356 GDP-mannose transporter | (RefSeq) GDP-mannose transporter GONST1-like	[GOU]	--	Triose-phosphate Transporter family	GDP-mannose transporter GONST1 GN=GONST1 OS=Arabidopsis thaliana (Mouse-ear cress) PE=1 SV=2	--	--	PREDICTED: GDP-mannose transporter GONST1-like isoform X1 [Phoenix dactylifera]
c332110.graph_c0_seq1	--	--	--	--	--	--	--	--	--	--	unknown [Picea sitchensis]
c123386.graph_c0_seq1	--	--	--	--	--	--	--	Uncharacterized GPI-anchored protein At1g61900 (Precursor) GN=At1g61900 OS=Arabidopsis thaliana (Mouse-ear cress) PE=1 SV=1	--	--	PREDICTED: uncharacterized GPI-anchored protein At1g61900 [Vitis vinifera]
c304258.graph_c0_seq1	--	--	--	--	--	--	Leucine-zipper of ternary complex factor MIP1	--	--	--	unknown [Picea sitchensis]
c330914.graph_c0_seq1	--	--	--	--	--	--	--	--	--	--	unknown [Picea sitchensis]
c331806.graph_c0_seq1	--	--	Molecular Function: ubiquitin-protein transferase activity (GO:0004842);; Cellular Component: nucleus (GO:0005634);; Biological Process: ubiquitin-dependent protein catabolic process (GO:0006511);; Biological Process: multicellular organism development (GO:0007275);; Molecular Function: zinc ion binding (GO:0008270);; Biological Process: protein ubiquitination (GO:0016567);;	K04506|2.00714e-141|sind:105172171|K04506 E3 ubiquitin-protein ligase SIAH1 [EC:2.3.2.27] | (RefSeq) E3 ubiquitin-protein ligase SINAT5-like	[R]	General function prediction only	Seven in absentia protein family;; Seven in absentia protein family	E3 ubiquitin-protein ligase SINAT3 GN=SINAT3 OS=Arabidopsis thaliana (Mouse-ear cress) PE=2 SV=1	--	--	PREDICTED: E3 ubiquitin-protein ligase SINAT5-like [Sesamum indicum]
c360423.graph_c0_seq1	--	--	Biological Process: glycerol ether metabolic process (GO:0006662);; Molecular Function: electron transfer activity (GO:0009055);; Cellular Component: chloroplast stroma (GO:0009570);; Biological Process: myo-inositol hexakisphosphate biosynthetic process (GO:0010264);; Molecular Function: protein disulfide oxidoreductase activity (GO:0015035);; Biological Process: cell redox homeostasis (GO:00454…	--	[KDR]	--	Thioredoxin	Thioredoxin-like 4, chloroplastic (Precursor) GN=At1g07700 OS=Arabidopsis thaliana (Mouse-ear cress) PE=2 SV=1	--	--	PREDICTED: thioredoxin-like 4, chloroplastic [Pyrus x bretschneideri]
c312127.graph_c0_seq1	--	--	--	K09286|8.13438e-36|pda:103712588|K09286 EREBP-like factor | (RefSeq) ethylene-responsive transcription factor 1-like	--	--	AP2 domain	Ethylene-responsive transcription factor RAP2-3 OS=Arabidopsis thaliana (Mouse-ear cress) PE=1 SV=2	--	--	unknown [Picea sitchensis]
c148466.graph_c0_seq1	--	--	--	--	[R]	General function prediction only	--	--	--	--	PREDICTED: uncharacterized protein LOC104596622 [Nelumbo nucifera]
c323729.graph_c0_seq1	--	--	Molecular Function: nucleic acid binding (GO:0003676);; Cellular Component: intracellular (GO:0005622);; Molecular Function: zinc ion binding (GO:0008270);;	--	--	--	--	--	--	--	PREDICTED: uncharacterized protein LOC103705525 isoform X3 [Phoenix dactylifera]
c153008.graph_c0_seq1	247	--	Molecular Function: nucleotide binding (GO:0000166);; Molecular Function: glutamate-ammonia ligase activity (GO:0004356);; Biological Process: glutamine biosynthetic process (GO:0006542);;	K01915|1.02374e-79|fve:101293387|K01915 glutamine synthetase [EC:6.3.1.2] | (RefSeq) glutamine synthetase nodule isozyme-like	[E]	Amino acid transport and metabolism	Glutamine synthetase, catalytic domain	Glutamine synthetase cytosolic isozyme GN=GLN1 OS=Daucus carota (Wild carrot) PE=2 SV=1	--	--	glutamine synthetase 2 [Rhizophagus intraradices]
c229242.graph_c0_seq1	73.6	--	Molecular Function: obsolete ubiquitin thiolesterase activity (GO:0004221);; Cellular Component: intracellular (GO:0005622);; Biological Process: ubiquitin-dependent protein catabolic process (GO:0006511);;	K05609|3.22428e-17|obr:102710014|K05609 ubiquitin carboxyl-terminal hydrolase L3 [EC:3.4.19.12] | (RefSeq) ubiquitin carboxyl-terminal hydrolase 3-like	[O]	Posttranslational modification, protein turnover, chaperones	Ubiquitin carboxyl-terminal hydrolase, family 1	--	--	--	hypothetical protein AURANDRAFT_24113 [Aureococcus anophagefferens]
c318376.graph_c0_seq1	104	--	Molecular Function: protein serine/threonine kinase activity (GO:0004674);; Molecular Function: ATP binding (GO:0005524);; Biological Process: protein phosphorylation (GO:0006468);;	K04733|4.94765e-132|egu:105052940|K04733 interleukin-1 receptor-associated kinase 4 [EC:2.7.11.1] | (RefSeq) probable receptor-like protein kinase At1g80640	[T]	Signal transduction mechanisms	Protein kinase domain;; Protein tyrosine kinase	Probable receptor-like protein kinase At1g80640 (Precursor) GN=At1g80640 OS=Arabidopsis thaliana (Mouse-ear cress) PE=2 SV=1	--	--	unknown [Picea sitchensis]
c303386.graph_c0_seq1	--	--	--	--	--	--	RCD1-SRO-TAF4 (RST) plant domain;; WWE domain	Inactive poly [ADP-ribose] polymerase RCD1 GN=F3C3.1 OS=Arabidopsis thaliana (Mouse-ear cress) PE=1 SV=1	--	--	hypothetical protein AMTR_s00024p00059840 [Amborella trichopoda]
c326606.graph_c0_seq1	256	--	Molecular Function: RNA binding (GO:0003723);; Molecular Function: structural constituent of ribosome (GO:0003735);; Biological Process: translation (GO:0006412);; Cellular Component: large ribosomal subunit (GO:0015934);;	K02865|6.26149e-132|mus:103981132|K02865 large subunit ribosomal protein L10Ae | (RefSeq) 60S ribosomal protein L10a	[J]	Translation, ribosomal structure and biogenesis	Ribosomal protein L1p/L10e family	60S ribosomal protein L10a-1 GN=RPL10AA OS=Arabidopsis thaliana (Mouse-ear cress) PE=2 SV=1	--	--	unknown [Picea sitchensis]
c232788.graph_c0_seq1	104	--	Cellular Component: nucleosome (GO:0000786);; Molecular Function: DNA binding (GO:0003677);; Cellular Component: nucleolus (GO:0005730);; Cellular Component: vacuole (GO:0005773);; Biological Process: nucleosome assembly (GO:0006334);; Cellular Component: thylakoid (GO:0009579);; Molecular Function: protein heterodimerization activity (GO:0046982);;	K11254|1.29394e-30|sly:101256351|K11254 histone H4 | (RefSeq) histone H4-like	[B]	Chromatin structure and dynamics	Core histone H2A/H2B/H3/H4	Histone H4 OS=Solanum lycopersicum (Tomato) PE=3 SV=2	--	--	hypothetical protein MPER_05278 [Moniliophthora perniciosa FA553]
c345911.graph_c0_seq1	89.4	--	Molecular Function: purine ribonucleoside binding (GO:0032550);; Molecular Function: adenyl ribonucleotide binding (GO:0032559);; Molecular Function: anion binding (GO:0043168);; Biological Process: response to stimulus (GO:0050896);;	--	--	--	NB-ARC domain;; Leucine Rich repeats (2 copies);; Leucine rich repeat;; Leucine Rich Repeat;; AAA domain;; NACHT domain;; TIR domain;; TIR domain;; Leucine Rich repeats (2 copies)	TMV resistance protein N GN=N OS=Nicotiana glutinosa (Tobacco) PE=1 SV=1	--	--	unknown [Picea sitchensis]
c336663.graph_c0_seq1	75.5	--	Cellular Component: GINS complex (GO:0000811);; Biological Process: DNA replication initiation (GO:0006270);; Cellular Component: chloroplast (GO:0009507);;	K10732|3.66706e-86|atr:18440211|K10732 GINS complex subunit 1 | (RefSeq) DNA replication complex GINS protein PSF1	[L]	Replication, recombination and repair	GINS complex protein	--	--	--	PREDICTED: DNA replication complex GINS protein PSF1 isoform X3 [Phoenix dactylifera]
c219441.graph_c0_seq1	--	--	Molecular Function: translation initiation factor activity (GO:0003743);; Biological Process: translational initiation (GO:0006413);; Biological Process: response to stress (GO:0006950);; Molecular Function: phosphoric diester hydrolase activity (GO:0008081);; Biological Process: biological_process (GO:0044699);;	K03113|2.39264e-38|eus:EUTSA_v10026037mg|K03113 translation initiation factor 1 | (RefSeq) hypothetical protein	[J]	Translation, ribosomal structure and biogenesis	--	Protein translation factor SUI1 homolog 1 GN=At4g27130 OS=Arabidopsis thaliana (Mouse-ear cress) PE=1 SV=2	--	--	hypothetical protein EUTSA_v10026037mg [Eutrema salsugineum]
c308395.graph_c0_seq1	--	--	Molecular Function: DNA-binding transcription factor activity (GO:0003700);; Biological Process: regulation of transcription, DNA-templated (GO:0006355);; Molecular Function: sequence-specific DNA binding (GO:0043565);;	--	--	--	WRKY DNA -binding domain	Probable WRKY transcription factor 57 OS=Arabidopsis thaliana (Mouse-ear cress) PE=2 SV=1	--	--	WRKY transcription factor 29-1 [Dimocarpus longan]
c310639.graph_c0_seq1	446	--	Molecular Function: translation initiation factor activity (GO:0003743);; Biological Process: translational initiation (GO:0006413);;	K11593|0|rcu:8275074|K11593 eukaryotic translation initiation factor 2C | (RefSeq) protein argonaute 1	[J]	Translation, ribosomal structure and biogenesis	Piwi domain;; PAZ domain;; Domain of unknown function (DUF1785)	Protein argonaute 1B GN=OSJNBa0005N02.3 OS=Oryza sativa subsp. japonica (Rice) PE=2 SV=3	--	--	eukaryotic translation initiation factor 2c, putative [Ricinus communis]
c318549.graph_c0_seq1	--	--	Molecular Function: triglyceride lipase activity (GO:0004806);; Biological Process: lipid metabolic process (GO:0006629);;	--	--	--	Lipase (class 3);; PGAP1-like protein	Protein EDS1 {ECO:0000305} OS=Arabidopsis thaliana (Mouse-ear cress) PE=1 SV=1	--	--	unknown [Picea sitchensis]
c348284.graph_c0_seq1	450	--	Molecular Function: nucleotide binding (GO:0000166);; Molecular Function: RNA binding (GO:0003723);;	K13126|0|nnu:104606838|K13126 polyadenylate-binding protein | (RefSeq) polyadenylate-binding protein 2-like	[AJ]	--	RNA recognition motif. (a.k.a. RRM, RBD, or RNP domain);; RNA recognition motif (a.k.a. RRM, RBD, or RNP domain);; RNA recognition motif. (a.k.a. RRM, RBD, or RNP domain);; Poly-adenylate binding protein, unique domain;; RNA binding motif;; Limkain b1	Polyadenylate-binding protein 8 GN=PAB8 OS=Arabidopsis thaliana (Mouse-ear cress) PE=1 SV=1	--	--	PREDICTED: polyadenylate-binding protein 2-like isoform X1 [Nelumbo nucifera]
c184083.graph_c1_seq1	--	--	--	--	[R]	General function prediction only	PPR repeat family;; PPR repeat;; PPR repeat;; Pentatricopeptide repeat domain;; Tetratricopeptide repeat	Pentatricopeptide repeat-containing protein At4g18840 GN=PCMP-E101 OS=Arabidopsis thaliana (Mouse-ear cress) PE=3 SV=2	--	--	unknown [Picea sitchensis]
c177517.graph_c0_seq1	269	--	Biological Process: carbohydrate metabolic process (GO:0005975);; Molecular Function: cellulase activity (GO:0008810);; Molecular Function: carbohydrate binding (GO:0030246);;	--	--	--	Glycosyl hydrolase family 9;; Carbohydrate binding domain CBM49	Endoglucanase 19 (Precursor) GN=At4g11050 OS=Arabidopsis thaliana (Mouse-ear cress) PE=2 SV=1	--	--	hypothetical protein AMTR_s00159p00033510 [Amborella trichopoda]
c202817.graph_c0_seq1	--	--	Molecular Function: structural constituent of cell wall (GO:0005199);; Cellular Component: nucleus (GO:0005634);; Biological Process: pollen tube growth (GO:0009860);;	--	--	--	--	Pollen-specific leucine-rich repeat extensin-like protein 1 (Precursor) GN=PEX1 OS=Arabidopsis thaliana (Mouse-ear cress) PE=2 SV=1	--	--	PREDICTED: pollen-specific leucine-rich repeat extensin-like protein 1-like, partial [Cucumis sativus]
c126760.graph_c0_seq1	--	--	Molecular Function: metal ion binding (GO:0046872);;	--	--	--	--	Auxin-binding protein ABP19a (Precursor) GN=ABP19A OS=Prunus persica (Peach) PE=3 SV=1	--	--	unknown [Picea sitchensis]
c250591.graph_c0_seq1	--	--	Molecular Function: zinc ion binding (GO:0008270);;	--	[O]	Posttranslational modification, protein turnover, chaperones	--	RING-H2 finger protein ATL54 GN=ATL54 OS=Arabidopsis thaliana (Mouse-ear cress) PE=2 SV=2	--	--	hypothetical protein PRUPE_ppa005891mg [Prunus persica]
c239970.graph_c0_seq1	--	--	--	--	--	--	Protein of unknown function (DUF1275)	--	--	--	--
c138629.graph_c0_seq1	--	--	Molecular Function: oxidoreductase activity (GO:0016491);; Biological Process: metabolic process (GO:0044710);; Molecular Function: metal ion binding (GO:0046872);;	K05909|1.40689e-09|gra:105797013|K05909 laccase [EC:1.10.3.2] | (RefSeq) laccase-21-like	[Q]	Secondary metabolites biosynthesis, transport and catabolism	--	Laccase-3 (Precursor) GN=LAC3 OS=Arabidopsis thaliana (Mouse-ear cress) PE=2 SV=2	--	--	unknown [Picea sitchensis]
c247015.graph_c0_seq1	79.7	--	Molecular Function: magnesium ion binding (GO:0000287);; Biological Process: nucleotide metabolic process (GO:0009117);; Biological Process: dephosphorylation (GO:0016311);; Molecular Function: phosphatase activity (GO:0016791);;	--	--	--	IMP-specific 5'-nucleotidase	--	--	--	IMP-specific 5&apos;-nucleotidase 1 [Metarhizium robertsii ARSEF 23]
c187727.graph_c0_seq1	--	--	--	--	--	--	--	--	--	--	allergen asp f4-like protein [Ustilaginoidea virens]
c306839.graph_c0_seq1	--	--	Cellular Component: mitochondrion (GO:0005739);; Biological Process: sugar mediated signaling pathway (GO:0010182);; Biological Process: mitochondrial mRNA modification (GO:0080156);;	--	[R]	General function prediction only	PPR repeat family;; PPR repeat;; PPR repeat;; Pentatricopeptide repeat domain;; PPR repeat family;; PPR repeat;; PPR repeat;; Pentatricopeptide repeat domain	Pentatricopeptide repeat-containing protein At2g13600 GN=PCMP-E76 OS=Arabidopsis thaliana (Mouse-ear cress) PE=3 SV=1	--	--	unknown [Picea sitchensis]
c313234.graph_c0_seq1	--	--	Molecular Function: phosphorylase kinase activity (GO:0004689);; Molecular Function: ATP binding (GO:0005524);; Biological Process: protein phosphorylation (GO:0006468);; Biological Process: response to stress (GO:0006950);;	--	--	--	Protein tyrosine kinase;; Protein kinase domain	Probable protein kinase At2g41970 GN=At2g41970 OS=Arabidopsis thaliana (Mouse-ear cress) PE=2 SV=1	--	--	hypothetical protein AMTR_s00202p00019370 [Amborella trichopoda]
c152458.graph_c0_seq1	141	--	Molecular Function: aminoacyl-tRNA hydrolase activity (GO:0004045);;	K01056|3.96989e-75|rcu:8261191|K01056 peptidyl-tRNA hydrolase, PTH1 family [EC:3.1.1.29] | (RefSeq) chloroplastic group IIB intron splicing facilitator CRS2-B, chloroplastic	[J]	Translation, ribosomal structure and biogenesis	Peptidyl-tRNA hydrolase;; Biogenesis of lysosome-related organelles complex-1 subunit 2	Peptidyl-tRNA hydrolase, mitochondrial (Precursor) GN=At5g19830 OS=Arabidopsis thaliana (Mouse-ear cress) PE=2 SV=1	--	--	unknown [Picea sitchensis]
c346880.graph_c0_seq1	--	--	--	--	[R]	General function prediction only	PPR repeat family;; PPR repeat;; PPR repeat;; Pentatricopeptide repeat domain;; DYW family of nucleic acid deaminases;; Tetratricopeptide repeat;; Tetratricopeptide repeat	Pentatricopeptide repeat-containing protein At1g25360 GN=PCMP-H74 OS=Arabidopsis thaliana (Mouse-ear cress) PE=2 SV=1	--	--	PREDICTED: pentatricopeptide repeat-containing protein At1g25360 [Nelumbo nucifera]
c354941.graph_c0_seq1	60.8	--	Molecular Function: zinc ion binding (GO:0008270);; Cellular Component: integral component of membrane (GO:0016021);; Molecular Function: cellulose synthase (UDP-forming) activity (GO:0016760);; Biological Process: cellulose biosynthetic process (GO:0030244);;	K10999|0|csv:101211779|K10999 cellulose synthase A [EC:2.4.1.12] | (RefSeq) cellulose synthase A catalytic subunit 3 [UDP-forming]-like	--	--	Cellulose synthase;; Glycosyl transferase family group 2	Probable cellulose synthase A catalytic subunit 8 [UDP-forming] OS=Oryza sativa subsp. japonica (Rice) PE=2 SV=1	--	--	cellulose synthase [Pinus radiata]
c308715.graph_c0_seq1	77	--	Cellular Component: chloroplast envelope (GO:0009941);; Biological Process: cellular process (GO:0009987);; Biological Process: cellular component organization (GO:0016043);;	--	--	--	Protein of unknown function (DUF4101)	Protein ACCUMULATION AND REPLICATION OF CHLOROPLASTS 6, chloroplastic (Precursor) GN=ARC6 OS=Arabidopsis thaliana (Mouse-ear cress) PE=1 SV=1	--	--	unknown [Picea sitchensis]
c341794.graph_c0_seq1	70.9	--	--	--	[TU]	--	EF-hand domain pair;; EF hand;; EF-hand domain	--	--	--	hypothetical protein Csa_7G024160 [Cucumis sativus]
c361376.graph_c0_seq1	--	--	Molecular Function: heat shock protein binding (GO:0031072);; Molecular Function: unfolded protein binding (GO:0051082);;	--	[O]	Posttranslational modification, protein turnover, chaperones	--	Shikimate dehydrogenase (Precursor) GN=EMB3004 OS=Arabidopsis thaliana (Mouse-ear cress) PE=1 SV=1	--	--	unknown [Picea sitchensis]
c309100.graph_c0_seq1	243	--	Biological Process: long-chain fatty acid metabolic process (GO:0001676);; Molecular Function: long-chain fatty acid-CoA ligase activity (GO:0004467);; Cellular Component: mitochondrion (GO:0005739);; Biological Process: fatty acid biosynthetic process (GO:0006633);; Cellular Component: chloroplast envelope (GO:0009941);; Cellular Component: membrane (GO:0016020);;	K01897|0|egu:105038382|K01897 long-chain acyl-CoA synthetase [EC:6.2.1.3] | (RefSeq) long chain acyl-CoA synthetase 9, chloroplastic-like	[I]	Lipid transport and metabolism	AMP-binding enzyme;; AMP-binding enzyme	Long chain acyl-CoA synthetase 9, chloroplastic GN=LACS9 OS=Arabidopsis thaliana (Mouse-ear cress) PE=2 SV=1	--	--	PREDICTED: long chain acyl-CoA synthetase 9, chloroplastic-like [Elaeis guineensis]
c346390.graph_c0_seq1	153	--	Molecular Function: nucleotide binding (GO:0000166);; Cellular Component: cytosol (GO:0005829);; Molecular Function: zinc ion binding (GO:0008270);; Cellular Component: plasmodesma (GO:0009506);; Molecular Function: oxidoreductase activity (GO:0016491);; Biological Process: oxidation-reduction process (GO:0055114);;	K00008|1.5343e-122|cmo:103484213|K00008 L-iditol 2-dehydrogenase [EC:1.1.1.14] | (RefSeq) sorbitol dehydrogenase-like	[Q]	Secondary metabolites biosynthesis, transport and catabolism	Zinc-binding dehydrogenase;; Alcohol dehydrogenase GroES-like domain	Sorbitol dehydrogenase GN=SDH OS=Arabidopsis thaliana (Mouse-ear cress) PE=1 SV=1	--	--	hypothetical protein EUGRSUZ_K00213 [Eucalyptus grandis]
c363211.graph_c0_seq1	129	--	Biological Process: regulation of cyclin-dependent protein serine/threonine kinase activity (GO:0000079);; Cellular Component: nucleus (GO:0005634);; Biological Process: regulation of transcription, DNA-templated (GO:0006355);; Biological Process: response to virus (GO:0009615);; Biological Process: flower development (GO:0009908);; Biological Process: trichome morphogenesis (GO:0010090);; Molecu…	K15188|1.24253e-88|fve:101291215|K15188 cyclin T | (RefSeq) cyclin-T1-3-like	[D]	Cell cycle control, cell division, chromosome partitioning	Cyclin, N-terminal domain	Cyclin-T1-4 GN=CYCT1-1 OS=Oryza sativa subsp. japonica (Rice) PE=2 SV=1	--	--	PREDICTED: cyclin-T1-3-like [Fragaria vesca subsp. vesca]
c177502.graph_c2_seq1	--	--	Molecular Function: aspartic-type endopeptidase activity (GO:0004190);; Biological Process: proteolysis (GO:0006508);;	--	[O]	Posttranslational modification, protein turnover, chaperones	Xylanase inhibitor C-terminal	--	--	--	unknown [Picea sitchensis]
c354140.graph_c0_seq1	155	--	Molecular Function: catalytic activity (GO:0003824);; Biological Process: metabolic process (GO:0008152);; Molecular Function: pyridoxal phosphate binding (GO:0030170);;	--	[E]	Amino acid transport and metabolism	Aminotransferase class-V	Putative L-cysteine desulfhydrase 1 OS=Oryza sativa subsp. japonica (Rice) PE=2 SV=1	--	--	unknown [Picea sitchensis]
c365616.graph_c0_seq1	--	--	Molecular Function: binding (GO:0005488);; Biological Process: response to stress (GO:0006950);; Biological Process: response to abiotic stimulus (GO:0009628);; Biological Process: cellular protein metabolic process (GO:0044267);; Cellular Component: cell part (GO:0044464);; Biological Process: biological_process (GO:0044699);;	K09571|1.2159e-27|cam:101514965|K09571 FK506-binding protein 4/5 [EC:5.2.1.8] | (RefSeq) peptidyl-prolyl cis-trans isomerase FKBP62-like	[O]	Posttranslational modification, protein turnover, chaperones	Zinc-ribbon;; Tetratricopeptide repeat;; TPR repeat;; Tetratricopeptide repeat;; Tetratricopeptide repeat;; Tetratricopeptide repeat;; Tetratricopeptide repeat;; Tetratricopeptide repeat;; FKBP-type peptidyl-prolyl cis-trans isomerase	Peptidyl-prolyl cis-trans isomerase FKBP65 GN=K15N18.12 OS=Arabidopsis thaliana (Mouse-ear cress) PE=1 SV=1	--	--	PREDICTED: peptidyl-prolyl cis-trans isomerase FKBP62-like isoform X1 [Nelumbo nucifera]
c148664.graph_c0_seq1	--	--	--	--	[TU]	--	ANTH domain	Putative clathrin assembly protein At5g57200 GN=At5g57200 OS=Arabidopsis thaliana (Mouse-ear cress) PE=3 SV=1	--	--	phosphoprotein-like [Oryza sativa Japonica Group]
c340024.graph_c0_seq1	--	--	--	K20289|0|atr:18438175|K20289 conserved oligomeric Golgi complex subunit 2 | (RefSeq) conserved oligomeric Golgi complex subunit 2	[U]	Intracellular trafficking, secretion, and vesicular transport	Domain of unknown function (DUF3510);; COG (conserved oligomeric Golgi) complex component, COG2;; Vps51/Vps67	--	--	--	hypothetical protein JCGZ_11309 [Jatropha curcas]
c305176.graph_c0_seq1	258	--	--	K08266|9.0199e-143|atr:18436089|K08266 target of rapamycin complex subunit LST8 | (RefSeq) protein LST8 homolog	[R]	General function prediction only	WD domain, G-beta repeat	Katanin p80 WD40 repeat-containing subunit B1 homolog {ECO:0000255|HAMAP-Rule:MF_03022} GN=At5g23430 OS=Arabidopsis thaliana (Mouse-ear cress) PE=2 SV=3	--	--	unknown [Picea sitchensis]
c340250.graph_c0_seq1	--	--	--	--	[R]	General function prediction only	PPR repeat;; PPR repeat family;; PPR repeat;; Pentatricopeptide repeat domain;; Tetratricopeptide repeat;; Tetratricopeptide repeat;; Tetratricopeptide repeat;; Tetratricopeptide repeat;; Bacterial transcriptional activator domain;; PPR repeat;; PPR repeat family;; PPR repeat;; Pentatricopeptide repeat domain	Pentatricopeptide repeat-containing protein At1g15510, chloroplastic (Precursor) GN=PCMP-H73 OS=Arabidopsis thaliana (Mouse-ear cress) PE=3 SV=1	--	--	unknown [Picea sitchensis]
c321251.graph_c0_seq1	173	--	Molecular Function: oxidoreductase activity (GO:0016491);; Biological Process: oxidation-reduction process (GO:0055114);;	--	[R]	General function prediction only	short chain dehydrogenase;; Enoyl-(Acyl carrier protein) reductase;; KR domain;; 3-beta hydroxysteroid dehydrogenase/isomerase family	Short-chain dehydrogenase reductase 2a GN=T18N14.60 OS=Arabidopsis thaliana (Mouse-ear cress) PE=3 SV=1	--	--	unknown [Picea sitchensis]
c318208.graph_c0_seq1	102	--	Biological Process: metabolic process (GO:0008152);; Molecular Function: hydrolase activity (GO:0016787);;	K15889|0|sind:105156433|K15889 prenylcysteine alpha-carboxyl methylesterase [EC:3.1.1.-] | (RefSeq) probable isoprenylcysteine alpha-carbonyl methylesterase ICMEL2	[R]	General function prediction only	alpha/beta hydrolase fold;; Carboxylesterase family;; Alpha/beta hydrolase family;; Prolyl oligopeptidase family;; Alpha/beta hydrolase family;; Phospholipase/Carboxylesterase	Isoprenylcysteine alpha-carbonyl methylesterase ICME GN=F14F8.240 OS=Arabidopsis thaliana (Mouse-ear cress) PE=2 SV=1	--	--	PREDICTED: probable isoprenylcysteine alpha-carbonyl methylesterase ICMEL2 [Sesamum indicum]
c363132.graph_c0_seq1	73.9	--	--	K04523|6.57786e-167|nnu:104603753|K04523 ubiquilin | (RefSeq) ubiquitin domain-containing protein DSK2a-like	[OR]	--	Ubiquitin family;; UBA/TS-N domain;; Ubiquitin-2 like Rad60 SUMO-like	Ubiquitin domain-containing protein DSK2a GN=DSK2A OS=Arabidopsis thaliana (Mouse-ear cress) PE=1 SV=2	--	--	PREDICTED: ubiquitin domain-containing protein DSK2a-like [Nelumbo nucifera]
c319510.graph_c0_seq1	83.6	--	Molecular Function: DNA binding (GO:0003677);; Molecular Function: DNA (cytosine-5-)-methyltransferase activity (GO:0003886);; Cellular Component: nucleus (GO:0005634);; Biological Process: regulation of gene expression by genetic imprinting (GO:0006349);; Biological Process: DNA mediated transformation (GO:0009294);; Biological Process: negative regulation of flower development (GO:0009910);; Bi…	K00558|0|atr:18436927|K00558 DNA (cytosine-5)-methyltransferase 1 [EC:2.1.1.37] | (RefSeq) DNA (cytosine-5)-methyltransferase 1B	--	--	C-5 cytosine-specific DNA methylase;; Cytosine specific DNA methyltransferase replication foci domain;; BAH domain;; C-5 cytosine-specific DNA methylase;; BAH domain;; C-5 cytosine-specific DNA methylase;; Cytosine specific DNA methyltransferase replication foci domain;; Cytosine specific DNA methyltransferase replication foci domain	DNA (cytosine-5)-methyltransferase 1B GN=OJ1506_G02.17 OS=Oryza sativa subsp. japonica (Rice) PE=2 SV=1	--	--	hypothetical protein AMTR_s00017p00254260 [Amborella trichopoda]
c154087.graph_c0_seq1	--	--	--	--	[R]	General function prediction only	ENT domain	--	--	--	hypothetical protein POPTR_0016s04800g [Populus trichocarpa]
c357596.graph_c0_seq1	--	--	--	K15032|8.68916e-29|csv:105435554|K15032 mTERF domain-containing protein, mitochondrial | (RefSeq) uncharacterized LOC105435554	[KR]	--	mTERF	--	--	--	unknown [Picea sitchensis]
c179312.graph_c0_seq1	--	--	--	--	--	--	--	--	--	--	predicted protein [Physcomitrella patens]
c329585.graph_c0_seq1	--	--	Molecular Function: DNA-binding transcription factor activity (GO:0003700);; Biological Process: regulation of transcription, DNA-templated (GO:0006355);; Molecular Function: sequence-specific DNA binding (GO:0043565);;	--	--	--	bZIP transcription factor;; Basic region leucine zipper;; bZIP Maf transcription factor	Basic leucine zipper 43 GN=BZIP43 OS=Arabidopsis thaliana (Mouse-ear cress) PE=1 SV=1	--	--	hypothetical protein 0_3567_01, partial [Pinus taeda]
c350390.graph_c0_seq1	--	--	--	--	--	--	Nucleotide-diphospho-sugar transferase	Uncharacterized protein At4g15970 GN=At4g15970 OS=Arabidopsis thaliana (Mouse-ear cress) PE=2 SV=1	--	--	unknown [Picea sitchensis]
c321311.graph_c0_seq1	--	--	--	--	--	--	--	--	--	--	PREDICTED: uncharacterized protein LOC105049306 [Elaeis guineensis]
c302593.graph_c0_seq1	455	--	Molecular Function: protein serine/threonine kinase activity (GO:0004674);; Molecular Function: ATP binding (GO:0005524);; Cellular Component: nucleus (GO:0005634);; Cellular Component: cytoplasm (GO:0005737);; Cellular Component: plasma membrane (GO:0005886);; Biological Process: protein phosphorylation (GO:0006468);; Cellular Component: plasmodesma (GO:0009506);;	K02218|0|jcu:105637899|K02218 casein kinase 1 [EC:2.7.11.1] | (RefSeq) casein kinase I isoform delta-like	[T]	Signal transduction mechanisms	Protein kinase domain;; Protein tyrosine kinase	Casein kinase I isoform delta-like GN=At4g26100 OS=Arabidopsis thaliana (Mouse-ear cress) PE=2 SV=2	--	--	unnamed protein product [Coffea canephora]
c217396.graph_c0_seq1	--	--	Molecular Function: nucleotide binding (GO:0000166);; Molecular Function: 3-hydroxyacyl-CoA dehydrogenase activity (GO:0003857);; Molecular Function: dodecenoyl-CoA delta-isomerase activity (GO:0004165);; Molecular Function: enoyl-CoA hydratase activity (GO:0004300);; Cellular Component: cell wall (GO:0005618);; Cellular Component: nucleolus (GO:0005730);; Biological Process: fatty acid beta-oxid…	K10527|1.8916e-16|vvi:100244762|K10527 enoyl-CoA hydratase/3-hydroxyacyl-CoA dehydrogenase [EC:4.2.1.17 1.1.1.35 1.1.1.211] | (RefSeq) glyoxysomal fatty acid beta-oxidation multifunctional protein MFP-a	[I]	Lipid transport and metabolism	Enoyl-CoA hydratase/isomerase family	3-hydroxyacyl-CoA dehydrogenase OS=Cucumis sativus (Cucumber) PE=1 SV=1	--	--	conserved hypothetical protein [Ricinus communis]
c317151.graph_c0_seq1	--	--	--	--	--	--	Protein of unknown function (DUF506);; Protein of unknown function (DUF506)	--	--	--	protein of unknown function DUF506 [Picea abies]
c350771.graph_c0_seq1	52.8	--	--	--	--	--	Protein kinase domain;; Protein tyrosine kinase	Proline-rich receptor-like protein kinase PERK1 GN=PERK1 OS=Arabidopsis thaliana (Mouse-ear cress) PE=2 SV=1	--	--	hypothetical protein EUGRSUZ_E01004 [Eucalyptus grandis]
c334905.graph_c0_seq1	255	--	Molecular Function: monooxygenase activity (GO:0004497);; Molecular Function: FMN binding (GO:0010181);; Biological Process: oxidation-reduction process (GO:0055114);;	K11517|1.3182e-62|bvg:104883850|K11517 (S)-2-hydroxy-acid oxidase [EC:1.1.3.15] | (RefSeq) peroxisomal (S)-2-hydroxy-acid oxidase GLO1-like	[C]	Energy production and conversion	FMN-dependent dehydrogenase	Peroxisomal (S)-2-hydroxy-acid oxidase GLO5 GN=F28J12.20 OS=Arabidopsis thaliana (Mouse-ear cress) PE=1 SV=1	--	--	hypothetical protein OIDMADRAFT_207227 [Oidiodendron maius Zn]
c350906.graph_c0_seq1	275	--	Biological Process: DNA replication (GO:0006260);; Biological Process: protein phosphorylation (GO:0006468);; Biological Process: organelle organization (GO:0006996);; Molecular Function: kinase activity (GO:0016301);; Biological Process: regulation of biological process (GO:0050789);;	--	[T]	Signal transduction mechanisms	Protein kinase domain;; Protein tyrosine kinase;; Kinase-like	Mitogen-activated protein kinase kinase kinase NPK1 GN=NPK1 OS=Nicotiana tabacum (Common tobacco) PE=1 SV=1	--	--	hypothetical protein AMTR_s00069p00159090 [Amborella trichopoda]
c149502.graph_c0_seq1	--	--	--	--	--	--	--	--	--	--	unknown [Picea sitchensis]
c323375.graph_c0_seq1	108	--	--	K19307|3.9185e-66|vvi:100244779|K19307 25S rRNA (uracil2634-N3)-methyltransferase [EC:2.1.1.313] | (RefSeq) uncharacterized protein At4g26485	[S]	Function unknown	Domain of unknown function (DUF2431)	Uncharacterized protein At4g26485 GN=At4g26485 OS=Arabidopsis thaliana (Mouse-ear cress) PE=4 SV=1	--	--	PREDICTED: uncharacterized protein At4g26485-like [Vitis vinifera]
c327720.graph_c0_seq1	265	--	Molecular Function: transferase activity (GO:0016740);;	K03006|0|atr:18424189|K03006 DNA-directed RNA polymerase II subunit RPB1 [EC:2.7.7.6] | (RefSeq) RPB1; DNA-directed RNA polymerase II subunit 1	[K]	Transcription	RNA polymerase Rpb1 C-terminal repeat;; RNA polymerase Rpb1, domain 5;; RNA polymerase Rpb1, domain 6;; RNA polymerase Rpb1, domain 1;; RNA polymerase Rpb1, domain 2;; RNA polymerase Rpb1, domain 3;; RNA polymerase Rpb1, domain 1;; RNA polymerase Rpb1, domain 5;; RNA polymerase Rpb1, domain 6;; RNA polymerase Rpb1, domain 5;; RNA polymerase Rpb1, domain 7;; RNA polymerase Rpb1, domain 7;; RNA pol…	DNA-directed RNA polymerase II subunit 1 GN=F4B14.70 OS=Arabidopsis thaliana (Mouse-ear cress) PE=1 SV=3	--	--	RNA polymerase II largest subunit [Pinus nigra]
c111428.graph_c0_seq1	100	--	--	--	--	--	Phosphorylase superfamily	Bark storage protein A (Precursor) GN=BSPA OS=Populus deltoides (Eastern poplar) PE=2 SV=1	--	--	unknown [Picea sitchensis]
c146850.graph_c0_seq1	--	--	Cellular Component: mitochondrion (GO:0005739);;	K18167|1.3376e-09|mus:103998681|K18167 succinate dehydrogenase assembly factor 1 | (RefSeq) succinate dehydrogenase assembly factor 1, mitochondrial	--	--	--	--	--	--	PREDICTED: succinate dehydrogenase assembly factor 1 homolog, mitochondrial [Musa acuminata subsp. malaccensis]
c111942.graph_c1_seq1	125	--	Molecular Function: transporter activity (GO:0005215);; Cellular Component: mitochondrial inner membrane (GO:0005743);; Cellular Component: integral component of membrane (GO:0016021);; Biological Process: transmembrane transport (GO:0055085);;	K05863|2.1016e-50|bvg:104902831|K05863 solute carrier family 25 (mitochondrial adenine nucleotide translocator), member 4/5/6/31 | (RefSeq) ADP,ATP carrier protein	[C]	Energy production and conversion	Mitochondrial carrier protein	ADP,ATP carrier protein, mitochondrial (Precursor) GN=OJ2056_H01.33 OS=Oryza sativa subsp. japonica (Rice) PE=2 SV=1	--	--	PREDICTED: ADP,ATP carrier protein [Beta vulgaris subsp. vulgaris]
c178087.graph_c2_seq1	--	--	Cellular Component: mitochondrion (GO:0005739);; Biological Process: sugar mediated signaling pathway (GO:0010182);; Biological Process: mitochondrial mRNA modification (GO:0080156);;	--	[R]	General function prediction only	PPR repeat family;; PPR repeat;; PPR repeat;; Pentatricopeptide repeat domain	Pentatricopeptide repeat-containing protein At2g13600 GN=PCMP-E76 OS=Arabidopsis thaliana (Mouse-ear cress) PE=3 SV=1	--	--	PREDICTED: pentatricopeptide repeat-containing protein At2g13600-like [Cicer arietinum]
c357297.graph_c0_seq1	--	--	Cellular Component: nucleus (GO:0005634);; Cellular Component: cytosol (GO:0005829);; Biological Process: starch catabolic process (GO:0005983);; Biological Process: response to water deprivation (GO:0009414);; Molecular Function: beta-amylase activity (GO:0016161);;	K01177|0|atr:18441153|K01177 beta-amylase [EC:3.2.1.2] | (RefSeq) beta-amylase 1, chloroplastic	--	--	Glycosyl hydrolase family 14	Beta-amylase 1, chloroplastic (Precursor) GN=F14O13.12 OS=Arabidopsis thaliana (Mouse-ear cress) PE=1 SV=1	--	--	hypothetical protein AMTR_s00050p00205080 [Amborella trichopoda]
c235744.graph_c0_seq1	119	--	--	--	--	--	--	--	--	--	Formate hydrogenlyase subunit 5 [Beauveria bassiana D1-5]
c312072.graph_c0_seq1	--	--	--	--	--	--	MYND finger;; Sel1 repeat	F-box protein At1g67340 GN=At1g67340 OS=Arabidopsis thaliana (Mouse-ear cress) PE=1 SV=1	--	--	hypothetical protein SELMODRAFT_171141 [Selaginella moellendorffii]
c364260.graph_c0_seq1	60.8	--	Molecular Function: nucleotide binding (GO:0000166);; Molecular Function: nucleic acid binding (GO:0003676);;	--	--	--	RNA recognition motif. (a.k.a. RRM, RBD, or RNP domain);; RNA recognition motif (a.k.a. RRM, RBD, or RNP domain)	--	--	--	unknown [Picea sitchensis]
c156767.graph_c0_seq1	--	--	--	--	--	--	--	--	--	--	unknown [Picea sitchensis]
c321053.graph_c0_seq1	--	--	--	--	[DR]	--	Leucine Rich repeats (2 copies);; Leucine-rich repeat;; Leucine rich repeat;; Leucine Rich repeat;; Leucine Rich Repeat	Acidic leucine-rich nuclear phosphoprotein 32-related protein GN=At3g50690 OS=Arabidopsis thaliana (Mouse-ear cress) PE=2 SV=1	--	--	Leucine-rich repeat family protein isoform 1 [Theobroma cacao]
c335996.graph_c0_seq1	86.3	--	--	--	[I]	Lipid transport and metabolism	CRAL/TRIO domain;; Divergent CRAL/TRIO domain;; CRAL/TRIO, N-terminal domain	Patellin-6 GN=PATL6 OS=Arabidopsis thaliana (Mouse-ear cress) PE=2 SV=1	--	--	PREDICTED: random slug protein 5-like [Elaeis guineensis]
c306973.graph_c0_seq1	421	--	Molecular Function: protein serine/threonine kinase activity (GO:0004674);; Molecular Function: protein tyrosine kinase activity (GO:0004713);; Molecular Function: ATP binding (GO:0005524);; Biological Process: protein phosphorylation (GO:0006468);;	K08790|0|atr:18443324|K08790 serine/threonine kinase 38 [EC:2.7.11.1] | (RefSeq) serine/threonine-protein kinase tricorner	[R]	General function prediction only	Protein kinase domain;; Protein tyrosine kinase;; Protein kinase C terminal domain	Probable serine/threonine protein kinase IREH1 {ECO:0000305} OS=Arabidopsis thaliana (Mouse-ear cress) PE=1 SV=1	--	--	hypothetical protein AMTR_s00032p00012280 [Amborella trichopoda]
c332311.graph_c0_seq1	68.2	--	Molecular Function: DNA binding (GO:0003677);; Molecular Function: DNA-binding transcription factor activity (GO:0003700);; Cellular Component: nucleus (GO:0005634);; Biological Process: regulation of transcription, DNA-templated (GO:0006355);; Molecular Function: protein dimerization activity (GO:0046983);;	--	[K]	Transcription	SRF-type transcription factor (DNA-binding and dimerisation domain);; K-box region	MADS-box protein SOC1 GN=F17K2.19 OS=Arabidopsis thaliana (Mouse-ear cress) PE=1 SV=1	--	--	DAL19 protein [Picea abies]
c307691.graph_c0_seq1	--	--	--	--	--	--	--	BTB/POZ domain-containing protein At1g63850 GN=At1g63850 OS=Arabidopsis thaliana (Mouse-ear cress) PE=1 SV=1	--	--	predicted protein [Physcomitrella patens]
c315448.graph_c0_seq1	--	--	--	--	--	--	--	--	--	--	unknown [Picea sitchensis]
c315961.graph_c0_seq1	310	--	Molecular Function: ATP binding (GO:0005524);; Biological Process: obsolete ATP catabolic process (GO:0006200);; Molecular Function: electron transfer activity (GO:0009055);; Molecular Function: ATPase activity (GO:0016887);; Molecular Function: iron-sulfur cluster binding (GO:0051536);;	K06174|0|cit:102614068|K06174 ATP-binding cassette, sub-family E, member 1 | (RefSeq) ABC transporter E family member 2	[A]	RNA processing and modification	ABC transporter;; AAA domain	ABC transporter E family member 2 GN=T18B16.180 OS=Arabidopsis thaliana (Mouse-ear cress) PE=2 SV=1	--	--	unknown [Picea sitchensis]
c67150.graph_c0_seq1	--	--	Molecular Function: binding (GO:0005488);; Biological Process: primary metabolic process (GO:0044238);; Biological Process: cellular macromolecule metabolic process (GO:0044260);;	--	--	--	gag-polypeptide of LTR copia-type	--	--	--	PREDICTED: uncharacterized protein LOC104878956 [Vitis vinifera]
c303013.graph_c0_seq1	295	--	Biological Process: metabolic process (GO:0008152);; Molecular Function: oxidoreductase activity (GO:0016491);; Molecular Function: cation binding (GO:0043169);;	K00164|0|pop:POPTR_0008s05150g|K00164 2-oxoglutarate dehydrogenase E1 component [EC:1.2.4.2] | (RefSeq) POPTRDRAFT_820318; 2-oxoglutarate dehydrogenase E1 component family protein	[G]	Carbohydrate transport and metabolism	Dehydrogenase E1 component;; Transketolase, pyrimidine binding domain;; Dehydrogenase E1 component	--	--	--	2-oxoglutarate dehydrogenase E1 component family protein [Populus trichocarpa]
c331862.graph_c0_seq1	68.6	--	Molecular Function: DNA binding (GO:0003677);; Molecular Function: DNA-binding transcription factor activity (GO:0003700);; Cellular Component: nucleus (GO:0005634);; Biological Process: regulation of transcription, DNA-templated (GO:0006355);; Molecular Function: protein dimerization activity (GO:0046983);;	--	[K]	Transcription	SRF-type transcription factor (DNA-binding and dimerisation domain);; K-box region	MADS-box transcription factor 6 OS=Oryza sativa subsp. japonica (Rice) PE=1 SV=1	--	--	unknown [Picea sitchensis]
c353629.graph_c0_seq1	77.8	--	--	--	[O]	Posttranslational modification, protein turnover, chaperones	DnaJ domain	Chaperone protein dnaJ 11, chloroplastic (Precursor) GN=T19K4.170 OS=Arabidopsis thaliana (Mouse-ear cress) PE=1 SV=2	--	--	unknown [Picea sitchensis]
c349037.graph_c0_seq1	--	--	--	--	--	--	--	--	--	--	PREDICTED: uncharacterized protein LOC104602168 [Nelumbo nucifera]
c143298.graph_c0_seq1	1517	--	Biological Process: RNA splicing, via endonucleolytic cleavage and ligation (GO:0000394);; Biological Process: nuclear-transcribed mRNA catabolic process (GO:0000956);; Molecular Function: DNA binding (GO:0003677);; Molecular Function: DNA-directed 5'-3' RNA polymerase activity (GO:0003899);; Cellular Component: RNA polymerase II, core complex (GO:0005665);; Cellular Component: cytosol (GO:000582…	K03010|0|atr:18448921|K03010 DNA-directed RNA polymerase II subunit RPB2 [EC:2.7.7.6] | (RefSeq) RPB2; DNA-directed RNA polymerase II subunit RPB2	[K]	Transcription	RNA polymerase Rpb2, domain 6;; RNA polymerase beta subunit;; RNA polymerase Rpb2, domain 2;; RNA polymerase Rpb2, domain 7;; RNA polymerase Rpb2, domain 4;; RNA polymerase Rpb2, domain 3;; RNA polymerase Rpb2, domain 5	DNA-directed RNA polymerase II subunit RPB2 GN=RPB2 OS=Solanum lycopersicum (Tomato) PE=2 SV=1	--	--	hypothetical protein AMTR_s00068p00181410 [Amborella trichopoda]
c319042.graph_c0_seq1	192	--	--	K03364|1.06393e-163|ppp:PHYPADRAFT_58645|K03364 cell division cycle 20-like protein 1, cofactor of APC complex | (RefSeq) hypothetical protein	[DO]	--	WD domain, G-beta repeat	Protein FIZZY-RELATED 1 GN=T26M18.130 OS=Arabidopsis thaliana (Mouse-ear cress) PE=1 SV=1	--	--	predicted protein [Physcomitrella patens]
c313882.graph_c0_seq1	--	--	--	K15032|1.44477e-32|tcc:TCM_044644|K15032 mTERF domain-containing protein, mitochondrial | (RefSeq) Mitochondrial transcription termination factor family protein, putative isoform 1	[KR]	--	mTERF	--	--	--	unknown [Picea sitchensis]
c170500.graph_c0_seq1	--	--	--	--	[R]	General function prediction only	PPR repeat family;; Pentatricopeptide repeat domain;; PPR repeat;; PPR repeat	Putative pentatricopeptide repeat-containing protein At3g13770, mitochondrial (Precursor) GN=PCMP-H85 OS=Arabidopsis thaliana (Mouse-ear cress) PE=3 SV=1	--	--	unknown [Picea sitchensis]
c196381.graph_c0_seq1	83.2	--	Molecular Function: translation elongation factor activity (GO:0003746);; Molecular Function: ATP binding (GO:0005524);; Cellular Component: nucleus (GO:0005634);; Biological Process: obsolete ATP catabolic process (GO:0006200);; Biological Process: translational elongation (GO:0006414);; Molecular Function: ATPase activity (GO:0016887);;	K03235|2.24542e-14|csl:COCSUDRAFT_47721|K03235 elongation factor 3 | (RefSeq) elongation factor EF-3	[J]	Translation, ribosomal structure and biogenesis	HEAT repeat;; HEAT repeats;; HEAT-like repeat	--	--	--	elongation factor 3 [Moniliophthora roreri MCA 2997]
c341344.graph_c0_seq1	57.4	--	Molecular Function: binding (GO:0005488);;	--	--	--	Protein of unknown function (DUF 659);; BED zinc finger;; hAT family C-terminal dimerisation region	RNA-directed DNA polymerase homolog OS=Oenothera berteroana (Bertero&apos;s evening primrose) PE=4 SV=1	--	--	PREDICTED: uncharacterized protein LOC101219957 [Cucumis sativus]
c243698.graph_c0_seq1	60.8	--	--	K06195|4.61968e-41|pmum:103338355|K06195 ApaG protein | (RefSeq) uncharacterized LOC103338355	[P]	Inorganic ion transport and metabolism	Protein of unknown function (DUF525)	--	--	--	PREDICTED: F-box protein SKIP16-like [Prunus mume]
c154067.graph_c0_seq1	68.2	--	--	--	[O]	Posttranslational modification, protein turnover, chaperones	DnaJ domain	Chaperone protein dnaJ 11, chloroplastic (Precursor) GN=T19K4.170 OS=Arabidopsis thaliana (Mouse-ear cress) PE=1 SV=2	--	--	unknown [Picea sitchensis]
c302791.graph_c0_seq1	128	--	Biological Process: response to stress (GO:0006950);; Biological Process: cellular process (GO:0009987);;	--	[S]	Function unknown	D123	--	--	--	hypothetical protein AMTR_s00017p00184690 [Amborella trichopoda]
c327617.graph_c0_seq1	--	--	--	--	[R]	General function prediction only	PPR repeat family;; PPR repeat;; PPR repeat;; Pentatricopeptide repeat domain;; PPR repeat family;; PPR repeat;; PPR repeat;; Pentatricopeptide repeat domain;; PPR repeat family;; PPR repeat;; PPR repeat;; PPR repeat family;; PPR repeat;; PPR repeat	Pentatricopeptide repeat-containing protein At5g39710 GN=EMB2745 OS=Arabidopsis thaliana (Mouse-ear cress) PE=2 SV=1	--	--	hypothetical protein CICLE_v10018805mg [Citrus clementina]
c157940.graph_c0_seq1	--	--	--	--	[R]	General function prediction only	DBC1	--	--	--	hypothetical protein SORBIDRAFT_10g022236 [Sorghum bicolor]
c313282.graph_c0_seq1	--	--	--	--	[L]	Replication, recombination and repair	Domain of unknown function (DUF1771);; Smr domain	--	--	--	PREDICTED: uncharacterized protein LOC100263151 [Vitis vinifera]
c175392.graph_c0_seq1	--	--	--	K20473|1.99647e-100|nnu:104608113|K20473 neuroblastoma-amplified sequence | (RefSeq) MAG2-interacting protein 2	[S]	Function unknown	--	MAG2-interacting protein 2 {ECO:0000303|PubMed:24118572} OS=Arabidopsis thaliana (Mouse-ear cress) PE=1 SV=1	--	--	PREDICTED: MAG2-interacting protein 2 isoform X1 [Nelumbo nucifera]
c248142.graph_c0_seq1	--	--	--	--	--	--	zinc-binding in reverse transcriptase	--	--	--	unknown [Picea sitchensis]
c356466.graph_c0_seq1	57.8	--	Molecular Function: methyltransferase activity (GO:0008168);; Biological Process: methylation (GO:0032259);;	--	--	--	Methyltransferase domain;; Putative S-adenosyl-L-methionine-dependent methyltransferase	Oligopeptide transporter 6 GN=OPT6 OS=Arabidopsis thaliana (Mouse-ear cress) PE=2 SV=1	--	--	unknown [Picea sitchensis]
c321425.graph_c0_seq1	--	--	Cellular Component: integral component of membrane (GO:0016021);; Molecular Function: transmembrane transporter activity (GO:0022891);; Biological Process: transmembrane transport (GO:0055085);;	K08145|1.89728e-18|egr:104457053|K08145 MFS transporter, SP family, solute carrier family 2 (facilitated glucose transporter), member 8 | (RefSeq) sugar transporter ERD6-like 7	[R]	General function prediction only	--	Sugar transporter ERD6-like 7 GN=At2g48020 OS=Arabidopsis thaliana (Mouse-ear cress) PE=2 SV=2	--	--	unknown [Picea sitchensis]
c325708.graph_c0_seq1	81.6	--	Cellular Component: endosome (GO:0005768);; Cellular Component: Golgi apparatus (GO:0005794);; Cellular Component: trans-Golgi network (GO:0005802);; Cellular Component: plasma membrane (GO:0005886);; Molecular Function: isomerase activity (GO:0016853);; Biological Process: cellular protein metabolic process (GO:0044267);;	K12733|2.51702e-76|atr:18433839|K12733 peptidyl-prolyl cis-trans isomerase-like 1 [EC:5.2.1.8] | (RefSeq) peptidyl-prolyl cis-trans isomerase CYP21-4	[O]	Posttranslational modification, protein turnover, chaperones	Cyclophilin type peptidyl-prolyl cis-trans isomerase/CLD	Peptidyl-prolyl cis-trans isomerase CYP21-4 GN=CYP21-4 OS=Arabidopsis thaliana (Mouse-ear cress) PE=2 SV=1	--	--	peptidyl-prolyl cis-trans isomerase cyclophilin-type family protein [Populus trichocarpa]
c306863.graph_c0_seq1	161	--	--	--	[OR]	--	Peptidase family M28;; Peptidase family M20/M25/M40	--	--	--	hypothetical protein AMTR_s00148p00042460 [Amborella trichopoda]
c348500.graph_c0_seq1	--	--	Biological Process: ubiquitin-dependent protein catabolic process (GO:0006511);; Biological Process: defense response (GO:0006952);; Biological Process: signal transduction (GO:0007165);; Biological Process: response to wounding (GO:0009611);; Biological Process: response to bacterium (GO:0009617);; Biological Process: response to red or far red light (GO:0009639);; Biological Process: response t…	K13463|0|atr:18437853|K13463 coronatine-insensitive protein 1 | (RefSeq) coronatine-insensitive protein 1	[R]	General function prediction only	F-box-like;; Leucine Rich repeats (2 copies)	Coronatine-insensitive protein 1 GN=T28M21.10 OS=Arabidopsis thaliana (Mouse-ear cress) PE=1 SV=1	--	--	unknown [Picea sitchensis]
c183377.graph_c1_seq1	--	--	--	--	--	--	--	--	--	--	unnamed protein product [Coffea canephora]
c75969.graph_c0_seq1	--	--	--	--	--	--	Jacalin-like lectin domain	--	--	--	PREDICTED: horcolin {ECO:0000312|EMBL:AAV39531.1}-like [Musa acuminata subsp. malaccensis]
c360015.graph_c0_seq1	--	--	--	--	--	--	--	--	--	--	PREDICTED: uncharacterized protein LOC104595996 [Nelumbo nucifera]
c241184.graph_c0_seq1	--	--	--	--	[R]	General function prediction only	--	F-box/WD-40 repeat-containing protein At5g21040 GN=At5g21040 OS=Arabidopsis thaliana (Mouse-ear cress) PE=2 SV=1	--	--	PREDICTED: F-box/WD-40 repeat-containing protein At5g21040 [Nelumbo nucifera]
c325655.graph_c0_seq1	65.1	--	Molecular Function: protein binding (GO:0005515);; Biological Process: regulation of transcription, DNA-templated (GO:0006355);; Biological Process: cellular protein modification process (GO:0006464);; Biological Process: organelle organization (GO:0006996);; Biological Process: pattern specification process (GO:0007389);; Biological Process: response to external stimulus (GO:0009605);; Biologica…	K00924|3.57427e-120|aly:ARALYDRAFT_473063|K00924 [EC:2.7.1.-] | (RefSeq) hypothetical protein	--	--	Leucine Rich repeats (2 copies);; Leucine rich repeat;; Leucine Rich Repeat;; Leucine Rich repeat;; Leucine rich repeat N-terminal domain;; Leucine rich repeat	Receptor-like protein kinase HSL1 (Precursor) GN=HSL1 OS=Arabidopsis thaliana (Mouse-ear cress) PE=2 SV=1	--	--	clavata 1-like protein [Pinus pinaster]
c357879.graph_c0_seq1	193	--	Molecular Function: DNA binding (GO:0003677);;	K14565|4.24557e-72|ota:Ot03g00640|K14565 nucleolar protein 58 | (RefSeq) SAR DNA-binding protein-1-garden pea (ISS)	[AJ]	--	Putative snoRNA binding domain	Probable nucleolar protein 5-2 GN=T12H1.2 OS=Arabidopsis thaliana (Mouse-ear cress) PE=2 SV=1	--	--	SAR DNA-binding protein-1-garden pea (ISS) [Ostreococcus tauri]
c81009.graph_c0_seq1	--	--	--	--	--	--	Reverse transcriptase-like	--	--	--	--
c353432.graph_c0_seq1	221	--	Molecular Function: starch synthase activity (GO:0009011);; Biological Process: glucan biosynthetic process (GO:0009250);;	K13679|0|egr:104437306|K13679 granule-bound starch synthase [EC:2.4.1.242] | (RefSeq) granule-bound starch synthase 1, chloroplastic/amyloplastic-like	--	--	Starch synthase catalytic domain;; Glycosyl transferases group 1;; Glycosyl transferases group 1	Granule-bound starch synthase 1, chloroplastic/amyloplastic (Precursor) GN=WAXY OS=Manihot esculenta (Cassava) PE=2 SV=1	--	--	unknown [Picea sitchensis]
c366673.graph_c0_seq1	70.5	--	--	K13459|1.34284e-84|pda:103697663|K13459 disease resistance protein RPS2 | (RefSeq) probable disease resistance protein At1g12280	[T]	Signal transduction mechanisms	NB-ARC domain;; Leucine Rich repeats (2 copies);; Leucine rich repeat;; Leucine Rich Repeat	Probable disease resistance protein At4g27220 GN=At4g27220 OS=Arabidopsis thaliana (Mouse-ear cress) PE=2 SV=1	--	--	unknown [Picea sitchensis]
c192673.graph_c0_seq1	--	--	--	--	--	--	Ecdysteroid kinase;; Protein of unknown function (DUF1679);; Phosphotransferase enzyme family	--	--	--	PREDICTED: uncharacterized protein LOC105118167 [Populus euphratica]
c360082.graph_c0_seq1	--	--	--	K15501|0|gra:105782625|K15501 serine/threonine-protein phosphatase 6 regulatory subunit 3 | (RefSeq) serine/threonine-protein phosphatase 6 regulatory subunit 3-like	[D]	Cell cycle control, cell division, chromosome partitioning	SIT4 phosphatase-associated protein	--	--	--	unnamed protein product [Vitis vinifera]
c253383.graph_c0_seq1	84.3	--	--	--	[H]	Coenzyme transport and metabolism	CobW/HypB/UreG, nucleotide-binding domain	--	--	--	unnamed protein product [Coffea canephora]
c68808.graph_c0_seq1	--	--	--	--	[R]	General function prediction only	--	Endonuclease OS=Nicotiana tabacum (Common tobacco) PE=2 SV=1	--	--	unknown [Picea sitchensis]
c353477.graph_c0_seq1	--	--	--	--	--	--	--	--	--	--	unknown [Picea sitchensis]
c302014.graph_c0_seq1	--	--	Biological Process: plastid organization (GO:0009657);; Biological Process: gene expression (GO:0010467);; Biological Process: RNA metabolic process (GO:0016070);;	--	--	--	--	Protein CHUP1, chloroplastic GN=CHUP1 OS=Arabidopsis thaliana (Mouse-ear cress) PE=1 SV=1	--	--	hypothetical protein AMTR_s00147p00070270 [Amborella trichopoda]
c314172.graph_c0_seq1	254	--	Molecular Function: calcium ion binding (GO:0005509);; Cellular Component: endoplasmic reticulum (GO:0005783);; Biological Process: protein folding (GO:0006457);; Molecular Function: unfolded protein binding (GO:0051082);;	K08054|0|vvi:100260960|K08054 calnexin | (RefSeq) calnexin homolog	[O]	Posttranslational modification, protein turnover, chaperones	Calreticulin family	Calnexin homolog (Precursor) OS=Glycine max (Soybean) PE=2 SV=1	--	--	unknown [Picea sitchensis]
c360538.graph_c0_seq1	100	--	Molecular Function: actin binding (GO:0003779);; Cellular Component: actin cytoskeleton (GO:0015629);; Biological Process: actin filament depolymerization (GO:0030042);;	K05765|3.04754e-56|mdm:103445634|K05765 cofilin | (RefSeq) actin-depolymerizing factor	[Z]	Cytoskeleton	Cofilin/tropomyosin-type actin-binding protein	Actin-depolymerizing factor 11 GN=ADF11 OS=Oryza sativa subsp. japonica (Rice) PE=2 SV=1	--	--	unknown [Picea sitchensis]
c307866.graph_c0_seq1	53.1	--	--	K17422|4.54794e-40|egu:105058712|K17422 large subunit ribosomal protein L41 | (RefSeq) 39S ribosomal protein L41-A, mitochondrial-like	[J]	Translation, ribosomal structure and biogenesis	Mitochondrial ribosomal protein L27	--	--	--	unknown [Picea sitchensis]
c333651.graph_c0_seq1	81.6	--	--	K01495|3.35796e-99|nnu:104587520|K01495 GTP cyclohydrolase I [EC:3.5.4.16] | (RefSeq) GTP cyclohydrolase 1-like	[H]	Coenzyme transport and metabolism	GTP cyclohydrolase I;; GTP cyclohydrolase I	GTP cyclohydrolase 1 {ECO:0000305} GN=Solyc06g083230 OS=Solanum lycopersicum (Tomato) PE=1 SV=1	--	--	PREDICTED: GTP cyclohydrolase 1-like [Nelumbo nucifera]
c365223.graph_c0_seq1	146	--	Molecular Function: iron ion binding (GO:0005506);; Molecular Function: linoleate 13S-lipoxygenase activity (GO:0016165);; Biological Process: oxylipin biosynthetic process (GO:0031408);; Biological Process: oxidation-reduction process (GO:0055114);;	K15718|0|mdm:103403905|K15718 linoleate 9S-lipoxygenase [EC:1.13.11.58] | (RefSeq) linoleate 9S-lipoxygenase 5, chloroplastic-like	--	--	Lipoxygenase;; PLAT/LH2 domain;; Lipoxygenase	Seed linoleate 9S-lipoxygenase-2 GN=LOX1.2 OS=Glycine max (Soybean) PE=2 SV=1	--	--	unknown [Picea sitchensis]
c360472.graph_c0_seq1	--	--	--	--	--	--	PMR5 N terminal Domain;; GDSL/SGNH-like Acyl-Esterase family found in Pmr5 and Cas1p	Protein trichome birefringence-like 19 GN=TBL19 OS=Arabidopsis thaliana (Mouse-ear cress) PE=3 SV=1	--	--	unnamed protein product [Vitis vinifera]
c311067.graph_c0_seq1	318	--	Molecular Function: translation initiation factor activity (GO:0003743);; Biological Process: translational initiation (GO:0006413);;	K11593|0|nnu:104606963|K11593 eukaryotic translation initiation factor 2C | (RefSeq) protein argonaute 1-like	[J]	Translation, ribosomal structure and biogenesis	Piwi domain;; PAZ domain;; Domain of unknown function (DUF1785)	Protein argonaute 1B GN=OSJNBa0005N02.3 OS=Oryza sativa subsp. japonica (Rice) PE=2 SV=3	--	--	PREDICTED: protein argonaute 1-like [Populus euphratica]
c1679.graph_c1_seq1	--	--	--	--	[Z]	Cytoskeleton	Myosin tail	--	--	--	--
c361429.graph_c0_seq1	52.8	--	Molecular Function: zinc ion binding (GO:0008270);;	--	[A]	RNA processing and modification	Protein of unknown function (DUF3675);; RING-variant domain	Probable E3 ubiquitin ligase SUD1 GN=F28A23.140 OS=Arabidopsis thaliana (Mouse-ear cress) PE=1 SV=1	--	--	unknown [Picea sitchensis]
c306269.graph_c0_seq1	--	--	--	--	--	--	Protein of unknown function (DUF616)	--	--	--	hypothetical protein AMTR_s00180p00023300 [Amborella trichopoda]
c344212.graph_c0_seq1	341	--	Biological Process: MAPK cascade (GO:0000165);; Molecular Function: MAP kinase activity (GO:0004707);; Molecular Function: ATP binding (GO:0005524);; Biological Process: protein phosphorylation (GO:0006468);; Biological Process: cell cycle (GO:0007049);;	K14512|0|nnu:104589867|K14512 mitogen-activated protein kinase 6 [EC:2.7.11.24] | (RefSeq) mitogen-activated protein kinase homolog MMK1	[T]	Signal transduction mechanisms	Protein kinase domain;; Protein tyrosine kinase;; Lipopolysaccharide kinase (Kdo/WaaP) family	Mitogen-activated protein kinase homolog D5 OS=Pisum sativum (Garden pea) PE=2 SV=1	--	--	unknown [Picea sitchensis]
c337057.graph_c0_seq1	110	--	Biological Process: intracellular protein transport (GO:0006886);; Molecular Function: protein transporter activity (GO:0008565);; Biological Process: vesicle-mediated transport (GO:0016192);; Cellular Component: AP-3 adaptor complex (GO:0030123);; Cellular Component: clathrin vesicle coat (GO:0030125);;	K12399|8.59932e-57|pda:103704245|K12399 AP-3 complex subunit sigma | (RefSeq) AP-3 complex subunit sigma	[U]	Intracellular trafficking, secretion, and vesicular transport	Clathrin adaptor complex small chain	AP-3 complex subunit sigma GN=At3g50860 OS=Arabidopsis thaliana (Mouse-ear cress) PE=2 SV=1	--	--	unknown [Picea sitchensis]
c98715.graph_c0_seq1	89.7	--	Molecular Function: ATP binding (GO:0005524);; Cellular Component: plasma membrane (GO:0005886);; Biological Process: obsolete ATP catabolic process (GO:0006200);; Biological Process: ATP biosynthetic process (GO:0006754);; Molecular Function: proton-exporting ATPase activity, phosphorylative mechanism (GO:0008553);; Biological Process: proton transmembrane transport (GO:0015992);; Cellular Compo…	K01535|1.88925e-57|fve:101300070|K01535 H+-transporting ATPase [EC:3.6.3.6] | (RefSeq) plasma membrane ATPase 1-like	[P]	Inorganic ion transport and metabolism	--	Plasma membrane ATPase 2 (Fragment) GN=LHA2 OS=Solanum lycopersicum (Tomato) PE=3 SV=1	--	--	PREDICTED: plasma membrane ATPase 1-like [Fragaria vesca subsp. vesca]
c69729.graph_c1_seq1	--	--	--	--	[R]	General function prediction only	Uncharacterised protein family UPF0565	--	--	--	--
c326618.graph_c0_seq1	--	--	Biological Process: polysaccharide catabolic process (GO:0000272);; Molecular Function: beta-amylase activity (GO:0016161);;	K01177|0|atr:18441153|K01177 beta-amylase [EC:3.2.1.2] | (RefSeq) beta-amylase 1, chloroplastic	--	--	Glycosyl hydrolase family 14;; Glycosyl hydrolase family 14	Beta-amylase 1, chloroplastic (Precursor) GN=F14O13.12 OS=Arabidopsis thaliana (Mouse-ear cress) PE=1 SV=1	--	--	hypothetical protein AMTR_s00050p00205080 [Amborella trichopoda]
c148932.graph_c0_seq1	48.9	--	Molecular Function: nucleic acid binding (GO:0003676);; Biological Process: DNA metabolic process (GO:0006259);;	--	[R]	General function prediction only	--	--	--	--	hypothetical protein PRUPE_ppa015965mg [Prunus persica]
c352873.graph_c0_seq1	201	--	Molecular Function: calcium ion binding (GO:0005509);; Molecular Function: poly(U) RNA binding (GO:0008266);; Cellular Component: chloroplast thylakoid membrane (GO:0009535);; Cellular Component: chloroplast thylakoid lumen (GO:0009543);; Cellular Component: photosystem II oxygen evolving complex (GO:0009654);; Biological Process: photoinhibition (GO:0010205);; Biological Process: photosystem II …	K02716|2.16486e-111|pop:POPTR_0007s12070g|K02716 photosystem II oxygen-evolving enhancer protein 1 | (RefSeq) POPTRDRAFT_813989; O2 evolving complex 33kD family protein	--	--	Manganese-stabilising protein / photosystem II polypeptide	Oxygen-evolving enhancer protein 1, chloroplastic (Precursor) GN=PSBO OS=Fritillaria agrestis (Stinkbells) PE=2 SV=1	--	--	unknown [Picea sitchensis]
c171078.graph_c0_seq1	--	--	--	--	[R]	General function prediction only	Leucine Rich repeats (2 copies);; Leucine Rich Repeat;; Leucine rich repeat;; Leucine rich repeat;; Leucine Rich repeat	Probable LRR receptor-like serine/threonine-protein kinase At1g69990 (Precursor) GN=At1g69990 OS=Arabidopsis thaliana (Mouse-ear cress) PE=2 SV=1	--	--	unknown [Picea sitchensis]
c317740.graph_c0_seq1	--	--	--	--	[R]	General function prediction only	PPR repeat;; PPR repeat family;; PPR repeat;; Pentatricopeptide repeat domain;; Tetratricopeptide repeat;; PPR repeat family;; PPR repeat;; PPR repeat;; Pentatricopeptide repeat domain;; Tetratricopeptide repeat;; Tetratricopeptide repeat;; PPR repeat;; PPR repeat family;; PPR repeat	Pentatricopeptide repeat-containing protein At2g22070 GN=PCMP-H41 OS=Arabidopsis thaliana (Mouse-ear cress) PE=3 SV=1	--	--	unknown [Picea sitchensis]
c350728.graph_c0_seq1	--	--	--	--	--	--	--	--	--	--	unknown [Picea sitchensis]
c169099.graph_c0_seq1	53.1	--	Molecular Function: serine-type endopeptidase activity (GO:0004252);; Cellular Component: Golgi apparatus (GO:0005794);; Biological Process: calcium ion transport (GO:0006816);; Biological Process: Golgi organization (GO:0007030);; Biological Process: response to salt stress (GO:0009651);; Cellular Component: integral component of membrane (GO:0016021);;	--	[S]	Function unknown	Eukaryotic integral membrane protein (DUF1751)	--	--	--	unknown [Picea sitchensis]
c182048.graph_c2_seq1	151	--	Molecular Function: catalytic activity (GO:0003824);; Biological Process: metabolic process (GO:0008152);;	--	[I]	Lipid transport and metabolism	Alpha/beta hydrolase family;; alpha/beta hydrolase fold;; Alpha/beta hydrolase family	--	--	--	unknown [Picea sitchensis]
c304685.graph_c0_seq1	--	--	--	--	[R]	General function prediction only	PPR repeat;; PPR repeat family;; PPR repeat;; Pentatricopeptide repeat domain;; Tetratricopeptide repeat;; Tetratricopeptide repeat;; Bacterial transcriptional activator domain;; Tetratricopeptide repeat;; PPR repeat;; PPR repeat family;; PPR repeat;; Pentatricopeptide repeat domain;; PPR repeat;; Pentatricopeptide repeat domain;; DYW family of nucleic acid deaminases;; PPR repeat family;; PPR re…	Pentatricopeptide repeat-containing protein At1g09410 GN=PCMP-H18 OS=Arabidopsis thaliana (Mouse-ear cress) PE=2 SV=2	--	--	PREDICTED: pentatricopeptide repeat-containing protein At4g02750-like [Phoenix dactylifera]
c305279.graph_c0_seq1	--	--	--	--	--	--	Protein of unknown function (DUF506)	--	--	--	hypothetical protein AMTR_s00002p00269120 [Amborella trichopoda]
c189463.graph_c0_seq1	88.2	--	Molecular Function: nucleotide binding (GO:0000166);; Molecular Function: nucleic acid binding (GO:0003676);;	--	[R]	General function prediction only	RNA recognition motif. (a.k.a. RRM, RBD, or RNP domain);; RNA recognition motif (a.k.a. RRM, RBD, or RNP domain);; RNA recognition motif. (a.k.a. RRM, RBD, or RNP domain)	Glycine-rich RNA-binding protein 4, mitochondrial (Precursor) GN=At3g23830 OS=Arabidopsis thaliana (Mouse-ear cress) PE=2 SV=1	--	--	hypothetical protein K443DRAFT_455767 [Laccaria amethystina LaAM-08-1]
c326745.graph_c0_seq1	--	--	Molecular Function: transferase activity (GO:0016740);;	K08237|3.25857e-107|pxb:103943767|K08237 hydroquinone glucosyltransferase [EC:2.4.1.218] | (RefSeq) hydroquinone glucosyltransferase-like	[GC]	--	UDP-glucoronosyl and UDP-glucosyl transferase	UDP-glycosyltransferase 72B1 GN=UGT72B1 OS=Arabidopsis thaliana (Mouse-ear cress) PE=1 SV=1	--	--	unknown [Picea sitchensis]
c326243.graph_c0_seq1	--	--	Molecular Function: acid phosphatase activity (GO:0003993);;	--	--	--	HAD superfamily, subfamily IIIB (Acid phosphatase)	Acid phosphatase 1 (Precursor) GN=APS1 OS=Solanum lycopersicum (Tomato) PE=2 SV=1	--	--	unknown [Picea sitchensis]
c348056.graph_c0_seq1	--	--	--	--	--	--	Domain of unknown function (DUF3411)	--	--	--	hypothetical protein AMTR_s00025p00237700 [Amborella trichopoda]
c318656.graph_c0_seq1	52	--	--	--	--	--	Glycosyltransferase family 92;; Glycosyl transferase family 2	UPF0392 protein At1g27200 GN=At1g27200 OS=Arabidopsis thaliana (Mouse-ear cress) PE=2 SV=2	--	--	unknown [Picea sitchensis]
c300052.graph_c0_seq1	--	--	--	K13140|1.49391e-33|nnu:104608818|K13140 integrator complex subunit 3 | (RefSeq) uncharacterized LOC104608818	[S]	Function unknown	Conserved protein (DUF2356)	--	--	--	PREDICTED: uncharacterized protein LOC104608818 [Nelumbo nucifera]
c178005.graph_c0_seq1	679	--	Molecular Function: glycine dehydrogenase (decarboxylating) activity (GO:0004375);; Cellular Component: mitochondrion (GO:0005739);; Biological Process: glycine catabolic process (GO:0006546);; Molecular Function: pyridoxal phosphate binding (GO:0030170);; Biological Process: oxidation-reduction process (GO:0055114);;	K00281|0|mus:103978746|K00281 glycine dehydrogenase [EC:1.4.4.2] | (RefSeq) glycine dehydrogenase (decarboxylating), mitochondrial	[E]	Amino acid transport and metabolism	Glycine cleavage system P-protein;; Beta-eliminating lyase;; Aminotransferase class-V	Glycine dehydrogenase (decarboxylating), mitochondrial (Precursor) GN=GDCSP OS=Solanum tuberosum (Potato) PE=2 SV=1	--	--	PREDICTED: glycine dehydrogenase (decarboxylating), mitochondrial-like [Musa acuminata subsp. malaccensis]
c244728.graph_c0_seq1	52.8	--	--	--	--	--	Ferredoxin thioredoxin reductase catalytic beta chain	--	--	--	--
c144517.graph_c0_seq1	130	--	Molecular Function: structural molecule activity (GO:0005198);; Biological Process: iron-sulfur cluster assembly (GO:0016226);; Molecular Function: iron-sulfur cluster binding (GO:0051536);;	K13628|2.93662e-64|bvg:104905252|K13628 iron-sulfur cluster assembly protein | (RefSeq) iron-sulfur assembly protein IscA-like 1, mitochondrial	[P]	Inorganic ion transport and metabolism	Iron-sulphur cluster biosynthesis	Iron-sulfur assembly protein IscA-like 1, mitochondrial (Precursor) GN=At2g16710 OS=Arabidopsis thaliana (Mouse-ear cress) PE=2 SV=2	--	--	unknown [Picea sitchensis]
c321931.graph_c0_seq1	--	--	Molecular Function: DNA binding (GO:0003677);; Cellular Component: nucleus (GO:0005634);; Biological Process: regulation of transcription, DNA-templated (GO:0006355);; Biological Process: auxin-activated signaling pathway (GO:0009734);; Biological Process: flower development (GO:0009908);; Molecular Function: protein dimerization activity (GO:0046983);;	--	--	--	Auxin response factor;; Auxin response factor	Auxin response factor 19 GN=T29M8.9 OS=Arabidopsis thaliana (Mouse-ear cress) PE=1 SV=2	--	--	putative auxin response factor 6/8 [Ephedra distachya]
c325289.graph_c0_seq1	195	--	Biological Process: maltose metabolic process (GO:0000023);; Biological Process: plasma membrane pyruvate transport (GO:0006849);; Molecular Function: bile acid:sodium symporter activity (GO:0008508);; Cellular Component: chloroplast thylakoid (GO:0009534);; Cellular Component: chloroplast envelope (GO:0009941);; Cellular Component: integral component of membrane (GO:0016021);; Biological Process…	K03453|0|jcu:105639293|K03453 bile acid:Na+ symporter, BASS family | (RefSeq) sodium/pyruvate cotransporter BASS2, chloroplastic	[P]	Inorganic ion transport and metabolism	Sodium Bile acid symporter family;; SBF-like CPA transporter family (DUF4137)	Probable sodium/metabolite cotransporter BASS2, chloroplastic (Precursor) OS=Oryza sativa subsp. japonica (Rice) PE=2 SV=1	--	--	unknown [Picea sitchensis]
c165461.graph_c1_seq1	--	--	--	--	--	--	--	F-box protein At5g46170 GN=At5g46170 OS=Arabidopsis thaliana (Mouse-ear cress) PE=2 SV=1	--	--	predicted protein [Physcomitrella patens]
c223744.graph_c0_seq1	--	--	--	--	[R]	General function prediction only	--	--	--	--	--
c313673.graph_c0_seq1	129	--	Molecular Function: enzyme inhibitor activity (GO:0004857);; Cellular Component: cell wall (GO:0005618);; Molecular Function: pectinesterase activity (GO:0030599);; Biological Process: cell wall modification (GO:0042545);; Biological Process: negative regulation of catalytic activity (GO:0043086);; Molecular Function: aspartyl esterase activity (GO:0045330);; Biological Process: pectin catabolic …	--	--	--	Pectinesterase	Pectinesterase 51 (Precursor) GN=F17I14.50 OS=Arabidopsis thaliana (Mouse-ear cress) PE=2 SV=1	--	--	unknown [Picea sitchensis]
c247556.graph_c0_seq1	--	--	Cellular Component: nucleus (GO:0005634);; Biological Process: response to blue light (GO:0009637);; Biological Process: defense response signaling pathway, resistance gene-dependent (GO:0009870);; Biological Process: regulation of proton transport (GO:0010155);; Biological Process: mRNA modification (GO:0016556);; Biological Process: protein autophosphorylation (GO:0046777);;	--	--	--	--	--	--	--	TIR-NBS-LRR class disease resistance protein [Arabidopsis thaliana]
c330571.graph_c0_seq1	54.7	--	Molecular Function: zinc ion binding (GO:0008270);;	K11982|2.24614e-32|bna:106352770|K11982 E3 ubiquitin-protein ligase RNF115/126 [EC:2.3.2.27] | (RefSeq) E3 ubiquitin-protein ligase RING1-like	[O]	Posttranslational modification, protein turnover, chaperones	Ring finger domain;; zinc-finger;; RING-H2 zinc finger;; Zinc finger, C3HC4 type (RING finger);; Zinc finger, C3HC4 type (RING finger)	E3 ubiquitin-protein ligase RING1-like GN=At3g19950 OS=Arabidopsis thaliana (Mouse-ear cress) PE=1 SV=1	--	--	unknown [Picea sitchensis]
c227142.graph_c0_seq1	--	--	Cellular Component: plasma membrane (GO:0005886);; Molecular Function: potassium ion transmembrane transporter activity (GO:0015079);; Biological Process: potassium ion transmembrane transport (GO:0071805);;	K03549|1.49113e-18|brp:103831567|K03549 KUP system potassium uptake protein | (RefSeq) potassium transporter 6	--	--	K+ potassium transporter	Potassium transporter 2 GN=T2P4.11 OS=Arabidopsis thaliana (Mouse-ear cress) PE=1 SV=2	--	--	BnaC06g31400D [Brassica napus]
c124436.graph_c0_seq1	53.1	--	Biological Process: membrane fusion (GO:0006944);; Biological Process: endoplasmic reticulum unfolded protein response (GO:0030968);;	K11982|1.69381e-14|pxb:103946856|K11982 E3 ubiquitin-protein ligase RNF115/126 [EC:2.3.2.27] | (RefSeq) E3 ubiquitin-protein ligase RING1-like	[O]	Posttranslational modification, protein turnover, chaperones	Ring finger domain;; RING-H2 zinc finger	E3 ubiquitin-protein ligase RING1 GN=RING1 OS=Gossypium hirsutum (Upland cotton) PE=1 SV=1	--	--	unknown [Picea sitchensis]
c335270.graph_c0_seq1	--	--	--	--	--	--	Senescence regulator	--	--	--	unknown [Picea sitchensis]
c189341.graph_c0_seq1	--	--	--	--	--	--	--	--	--	--	PREDICTED: uncharacterized protein LOC103324720 [Prunus mume]
c250821.graph_c0_seq1	121	--	Biological Process: protein peptidyl-prolyl isomerization (GO:0000413);; Molecular Function: nucleic acid binding (GO:0003676);; Molecular Function: peptidyl-prolyl cis-trans isomerase activity (GO:0003755);; Molecular Function: ATP binding (GO:0005524);; Cellular Component: nucleus (GO:0005634);; Cellular Component: cytosol (GO:0005829);; Cellular Component: plasma membrane (GO:0005886);; Biolog…	K03061|8.53439e-44|ath:AT1G53780|K03061 26S proteasome regulatory subunit T1 | (RefSeq) 26S proteasome regulatory complex ATPase	[O]	Posttranslational modification, protein turnover, chaperones	ATPase family associated with various cellular activities (AAA)	26S protease regulatory subunit 7 homolog B GN=RPT1B OS=Arabidopsis thaliana (Mouse-ear cress) PE=1 SV=2	--	--	Putative 26S proteasome ATPase subunit [Arabidopsis thaliana]
c86839.graph_c0_seq1	--	--	Molecular Function: protein serine/threonine kinase activity (GO:0004674);; Molecular Function: ATP binding (GO:0005524);; Biological Process: protein phosphorylation (GO:0006468);;	--	--	--	--	--	--	--	hypothetical protein 0_12542_01, partial [Pinus taeda]
c335691.graph_c0_seq1	--	--	--	--	--	--	--	Uncharacterized protein At4g04980 GN=At4g04980 OS=Arabidopsis thaliana (Mouse-ear cress) PE=2 SV=1	--	--	hypothetical protein AMTR_s00003p00244520 [Amborella trichopoda]
c363744.graph_c0_seq1	150	--	Cellular Component: nucleosome (GO:0000786);; Molecular Function: DNA binding (GO:0003677);; Cellular Component: nucleolus (GO:0005730);; Biological Process: nucleosome assembly (GO:0006334);; Biological Process: microtubule nucleation (GO:0007020);; Cellular Component: chloroplast thylakoid (GO:0009534);; Cellular Component: chloroplast stroma (GO:0009570);; Molecular Function: protein heterodim…	K11252|3.29022e-56|crb:CARUB_v10019117mg|K11252 histone H2B | (RefSeq) hypothetical protein	[B]	Chromatin structure and dynamics	Core histone H2A/H2B/H3/H4;; Histone-like transcription factor (CBF/NF-Y) and archaeal histone	Histone H2B.6 GN=H2B OS=Arabidopsis thaliana (Mouse-ear cress) PE=1 SV=3	--	--	unknown [Picea sitchensis]
c165163.graph_c0_seq1	--	--	Molecular Function: transferase activity, transferring phosphorus-containing groups (GO:0016772);;	--	--	--	Leucine Rich repeats (2 copies);; Leucine rich repeat;; Leucine Rich Repeat;; Leucine Rich repeat;; Leucine rich repeat	Probable LRR receptor-like serine/threonine-protein kinase At3g47570 (Precursor) GN=At3g47570 OS=Arabidopsis thaliana (Mouse-ear cress) PE=2 SV=1	--	--	hypothetical protein [Cryptomeria japonica]
c363133.graph_c0_seq1	72.8	--	--	K04523|4.82823e-63|nnu:104603753|K04523 ubiquilin | (RefSeq) ubiquitin domain-containing protein DSK2a-like	[OR]	--	Ubiquitin family;; Ubiquitin-2 like Rad60 SUMO-like;; UBA/TS-N domain	Ubiquitin domain-containing protein DSK2b GN=DSK2B OS=Arabidopsis thaliana (Mouse-ear cress) PE=1 SV=1	--	--	PREDICTED: ubiquitin domain-containing protein DSK2a-like [Nelumbo nucifera]
c303055.graph_c0_seq1	--	--	Molecular Function: nucleic acid binding (GO:0003676);;	K12875|8.42647e-59|pop:POPTR_0005s08230g|K12875 apoptotic chromatin condensation inducer in the nucleus | (RefSeq) POPTRDRAFT_558581; SAP domain-containing family protein	[B]	Chromatin structure and dynamics	SAP domain	--	--	--	unknown [Picea sitchensis]
c357566.graph_c0_seq1	120	--	Molecular Function: GTP binding (GO:0005525);; Cellular Component: intracellular (GO:0005622);; Biological Process: small GTPase mediated signal transduction (GO:0007264);;	K07952|7.85754e-101|pda:103697697|K07952 ADP-ribosylation factor related protein 1 | (RefSeq) ADP-ribosylation factor-related protein 1-like	[U]	Intracellular trafficking, secretion, and vesicular transport	ADP-ribosylation factor family;; Miro-like protein;; Ras family;; Signal recognition particle receptor beta subunit;; 50S ribosome-binding GTPase;; Gtr1/RagA G protein conserved region	ADP-ribosylation factor GN=ARF1 OS=Zea mays (Maize) PE=2 SV=2	--	--	unknown [Picea sitchensis]
c351668.graph_c0_seq1	84	--	Biological Process: RNA splicing, via endonucleolytic cleavage and ligation (GO:0000394);; Molecular Function: DNA binding (GO:0003677);; Molecular Function: DNA-binding transcription factor activity (GO:0003700);; Cellular Component: nuclear euchromatin (GO:0005719);; Biological Process: DNA methylation (GO:0006306);; Biological Process: methylation-dependent chromatin silencing (GO:0006346);; B…	K09272|4.74211e-51|pda:103704982|K09272 structure-specific recognition protein 1 | (RefSeq) FACT complex subunit SSRP1-like	[KLB]	--	HMG (high mobility group) box;; HMG-box domain	FACT complex subunit SSRP1 GN=SSRP1 OS=Vicia faba (Broad bean) PE=2 SV=1	--	--	PREDICTED: FACT complex subunit SSRP1-like [Phoenix dactylifera]
c224716.graph_c0_seq1	--	--	Molecular Function: hydrolase activity, hydrolyzing O-glycosyl compounds (GO:0004553);; Biological Process: cellular component organization (GO:0016043);; Biological Process: primary metabolic process (GO:0044238);; Cellular Component: cell part (GO:0044464);; Biological Process: cellular process (GO:0044763);; Biological Process: organic substance metabolic process (GO:0071704);;	K01191|9.24037e-28|sind:105177487|K01191 alpha-mannosidase [EC:3.2.1.24] | (RefSeq) alpha-mannosidase	[G]	Carbohydrate transport and metabolism	Glycosyl hydrolases family 38 N-terminal domain	Alpha-mannosidase, light subunit {ECO:0000303|PubMed:24221485} OS=Canavalia ensiformis (Jack bean) PE=1 SV=1	--	--	PREDICTED: alpha-mannosidase [Sesamum indicum]
c221119.graph_c0_seq1	72.4	--	Molecular Function: structural constituent of ribosome (GO:0003735);; Cellular Component: ribosome (GO:0005840);; Biological Process: translation (GO:0006412);;	K02995|1.64817e-15|csv:101222739|K02995 small subunit ribosomal protein S8e | (RefSeq) 40S ribosomal protein S8	[J]	Translation, ribosomal structure and biogenesis	--	40S ribosomal protein S8 GN=RPS8 OS=Zea mays (Maize) PE=1 SV=2	--	--	predicted protein [Hordeum vulgare subsp. vulgare]
c333327.graph_c0_seq1	--	--	Molecular Function: aspartic-type endopeptidase activity (GO:0004190);; Biological Process: proteolysis (GO:0006508);;	--	[O]	Posttranslational modification, protein turnover, chaperones	Xylanase inhibitor N-terminal;; Eukaryotic aspartyl protease	Protein ASPARTIC PROTEASE IN GUARD CELL 2 (Precursor) GN=ASPG2 OS=Arabidopsis thaliana (Mouse-ear cress) PE=2 SV=1	--	--	unknown [Picea sitchensis]
c325370.graph_c0_seq1	--	--	--	--	--	--	--	Protein WAVE-DAMPENED 2 GN=WVD2 OS=Arabidopsis thaliana (Mouse-ear cress) PE=2 SV=1	--	--	TPX2 family protein, putative [Theobroma cacao]
c349926.graph_c0_seq1	378	--	--	K05544|0|cic:CICLE_v10027934mg|K05544 tRNA-dihydrouridine synthase 3 [EC:1.3.1.89] | (RefSeq) hypothetical protein	[R]	General function prediction only	Dihydrouridine synthase (Dus);; Zinc finger C-x8-C-x5-C-x3-H type (and similar)	tRNA-dihydrouridine(47) synthase [NAD(P)(+)]-like OS=Oryza sativa subsp. japonica (Rice) PE=2 SV=2	--	--	hypothetical protein CISIN_1g005508mg [Citrus sinensis]
c243979.graph_c0_seq1	73.9	--	Molecular Function: transporter activity (GO:0005215);; Cellular Component: membrane (GO:0016020);;	--	--	--	Binding-protein-dependent transport system inner membrane component	--	--	--	PREDICTED: dipeptide transport system permease protein DppB-like [Cucumis sativus]
c183120.graph_c0_seq1	--	--	--	K06685|4.87997e-08|ath:AT4G19050|K06685 MOB kinase activator 1 | (RefSeq) NB-ARC domain-containing disease resistance protein	--	--	Leucine Rich repeats (2 copies);; Leucine rich repeat;; Leucine Rich Repeat	Putative disease resistance protein At4g19050 GN=At4g19050 OS=Arabidopsis thaliana (Mouse-ear cress) PE=3 SV=2	--	--	hypothetical protein 0_12373_02 [Pinus taeda]
c302906.graph_c0_seq1	--	--	--	--	--	--	PRONE (Plant-specific Rop nucleotide exchanger)	Rop guanine nucleotide exchange factor 5 GN=ROPGEF5 OS=Arabidopsis thaliana (Mouse-ear cress) PE=2 SV=1	--	--	hypothetical protein AMTR_s00165p00047580 [Amborella trichopoda]
c325511.graph_c0_seq1	231	--	Cellular Component: ribosome (GO:0005840);;	K02937|3.3871e-116|nnu:104606157|K02937 large subunit ribosomal protein L7e | (RefSeq) 60S ribosomal protein L7-2	[J]	Translation, ribosomal structure and biogenesis	Ribosomal L30 N-terminal domain;; Ribosomal protein L30p/L7e	60S ribosomal protein L7-2 GN=RPL7B OS=Arabidopsis thaliana (Mouse-ear cress) PE=2 SV=1	--	--	unknown [Picea sitchensis]
c141834.graph_c0_seq1	--	--	--	--	--	--	--	--	--	--	unknown [Picea sitchensis]
c344694.graph_c0_seq1	--	--	--	--	--	--	Protein of unknown function (DUF640)	Protein G1-like1 GN=G1L1 OS=Oryza sativa subsp. japonica (Rice) PE=1 SV=1	--	--	hypothetical protein 2_8751_01, partial [Pinus taeda]
c189128.graph_c0_seq1	141	--	--	K06890|1.90253e-41|gsl:Gasu_02750|K06890 uncharacterized protein | (RefSeq) transmembrane BAX inhibitor motif containing 4 isoform 1	[T]	Signal transduction mechanisms	Inhibitor of apoptosis-promoting Bax1	BI1-like protein GN=At4g15470 OS=Arabidopsis thaliana (Mouse-ear cress) PE=2 SV=1	--	--	hypothetical protein M422DRAFT_27841 [Sphaerobolus stellatus SS14]
c240860.graph_c0_seq1	50.4	--	Biological Process: response to stress (GO:0006950);;	--	--	--	Universal stress protein family	Universal stress protein A-like protein GN=At3g01520 OS=Arabidopsis thaliana (Mouse-ear cress) PE=1 SV=2	--	--	PREDICTED: stress response protein NhaX-like [Fragaria vesca subsp. vesca]
c362195.graph_c0_seq1	--	--	Molecular Function: nucleotide binding (GO:0000166);; Molecular Function: nucleic acid binding (GO:0003676);;	--	[R]	General function prediction only	--	Polyadenylate-binding protein-interacting protein 12 OS=Arabidopsis thaliana (Mouse-ear cress) PE=1 SV=1	--	--	unknown [Picea sitchensis]
c173982.graph_c1_seq1	--	--	Biological Process: metabolic process (GO:0008152);; Biological Process: cellular process (GO:0009987);; Molecular Function: kinase activity (GO:0016301);;	--	--	--	Leucine Rich repeats (2 copies);; Leucine rich repeat;; Leucine Rich Repeat;; Leucine Rich repeat	LRR receptor-like serine/threonine-protein kinase GSO1 (Precursor) GN=GSO1 OS=Arabidopsis thaliana (Mouse-ear cress) PE=2 SV=1	--	--	Putative LRR receptor-like serine/threonine-protein kinase [Glycine soja]
c317439.graph_c0_seq1	362	--	Molecular Function: 6-phosphofructokinase activity (GO:0003872);; Molecular Function: ATP binding (GO:0005524);; Cellular Component: 6-phosphofructokinase complex (GO:0005945);; Biological Process: fructose 6-phosphate metabolic process (GO:0006002);; Biological Process: glycolytic process (GO:0006096);; Biological Process: phosphorylation (GO:0016310);;	K00850|0|egu:105048019|K00850 6-phosphofructokinase 1 [EC:2.7.1.11] | (RefSeq) 6PFK; ATP-dependent 6-phosphofructokinase 3	[G]	Carbohydrate transport and metabolism	Phosphofructokinase	ATP-dependent 6-phosphofructokinase 3 {ECO:0000255|HAMAP-Rule:MF_03186} GN=At4g26270 OS=Arabidopsis thaliana (Mouse-ear cress) PE=1 SV=1	--	--	unknown [Picea sitchensis]
c68651.graph_c0_seq1	99.4	--	Biological Process: protein folding (GO:0006457);;	--	[O]	Posttranslational modification, protein turnover, chaperones	FKBP-type peptidyl-prolyl cis-trans isomerase	Peptidyl-prolyl cis-trans isomerase FKBP65 GN=K15N18.12 OS=Arabidopsis thaliana (Mouse-ear cress) PE=1 SV=1	--	--	PREDICTED: 70 kDa peptidyl-prolyl isomerase-like [Phoenix dactylifera]
c200037.graph_c0_seq1	--	--	--	K03006|5.97491e-12|adu:107466525|K03006 DNA-directed RNA polymerase II subunit RPB1 [EC:2.7.7.6] | (RefSeq) DNA-directed RNA polymerase II subunit 1-like	[R]	General function prediction only	--	--	--	--	hypothetical protein VITISV_020777 [Vitis vinifera]
c167847.graph_c0_seq1	--	--	--	K00850|3.89905e-06|pda:103701533|K00850 6-phosphofructokinase 1 [EC:2.7.1.11] | (RefSeq) ATP-dependent 6-phosphofructokinase 5, chloroplastic-like	--	--	--	ATP-dependent 6-phosphofructokinase 5, chloroplastic {ECO:0000255|HAMAP-Rule:MF_03186} (Precursor) GN=At2g22480 OS=Arabidopsis thaliana (Mouse-ear cress) PE=1 SV=1	--	--	hypothetical protein VITISV_028449 [Vitis vinifera]
c339132.graph_c0_seq1	146	--	Molecular Function: nucleic acid binding (GO:0003676);; Cellular Component: nucleus (GO:0005634);; Biological Process: embryo development ending in seed dormancy (GO:0009793);; Biological Process: negative regulation of photomorphogenesis (GO:0010100);; Cellular Component: Cul4-RING E3 ubiquitin ligase complex (GO:0080008);;	K10610|0|atr:18423529|K10610 DNA damage-binding protein 1 | (RefSeq) DNA damage-binding protein 1	[L]	Replication, recombination and repair	Mono-functional DNA-alkylating methyl methanesulfonate N-term;; CPSF A subunit region	DNA damage-binding protein 1 GN=DDB1 OS=Solanum cheesmaniae (Galapagos Island tomato) PE=3 SV=1	--	--	hypothetical protein AMTR_s00023p00145060 [Amborella trichopoda]
c70596.graph_c0_seq1	--	--	--	--	--	--	Immunoglobulin V-set domain	--	--	--	Chain G, Crystal Structure Of The Fab Complexed With Antigen Asf1p, Northeast Structural Genomics Consortium (nesg) Target Pdr16
c3482.graph_c0_seq1	--	--	--	--	--	--	--	Glucan endo-1,3-beta-D-glucosidase (Precursor) GN=OLE9 OS=Olea europaea (Common olive) PE=1 SV=1	--	--	PREDICTED: major pollen allergen Ole e 10-like isoform X2 [Elaeis guineensis]
c252641.graph_c0_seq1	--	--	--	--	--	--	--	--	--	--	uncharacterized protein FFUJ_14574 [Fusarium fujikuroi IMI 58289]
c221200.graph_c0_seq1	--	--	Cellular Component: intracellular part (GO:0044424);;	--	--	--	U-box domain	U-box domain-containing protein 37 GN=PUB37 OS=Arabidopsis thaliana (Mouse-ear cress) PE=2 SV=1	--	--	PREDICTED: U-box domain-containing protein 36-like [Brassica rapa]
c27717.graph_c0_seq1	96.3	--	Molecular Function: methylenetetrahydrofolate reductase (NAD(P)H) activity (GO:0004489);; Biological Process: methionine metabolic process (GO:0006555);; Biological Process: tetrahydrofolate interconversion (GO:0035999);; Biological Process: oxidation-reduction process (GO:0055114);;	K00297|2.49444e-65|cmo:103496932|K00297 methylenetetrahydrofolate reductase (NADPH) [EC:1.5.1.20] | (RefSeq) probable methylenetetrahydrofolate reductase	[E]	Amino acid transport and metabolism	Methylenetetrahydrofolate reductase	Probable methylenetetrahydrofolate reductase OS=Oryza sativa subsp. japonica (Rice) PE=2 SV=1	--	--	PREDICTED: probable methylenetetrahydrofolate reductase [Cucumis melo]
c320604.graph_c0_seq1	57.4	--	Molecular Function: transferase activity, transferring phosphorus-containing groups (GO:0016772);;	--	[T]	Signal transduction mechanisms	Protein tyrosine kinase;; Protein kinase domain;; Wall-associated receptor kinase C-terminal;; Wall-associated receptor kinase galacturonan-binding;; Protein kinase domain;; Protein tyrosine kinase	Probable serine/threonine-protein kinase At1g18390 (Precursor) GN=At1g18390 OS=Arabidopsis thaliana (Mouse-ear cress) PE=2 SV=2	--	--	PREDICTED: probable serine/threonine-protein kinase At1g18390 isoform X1 [Nicotiana tomentosiformis]
c249091.graph_c0_seq1	129	--	--	--	--	--	Protein of unknown function (DUF2713)	--	--	--	--
c364502.graph_c0_seq1	--	--	--	--	--	--	Gibberellin regulated protein	Peamaclein OS=Prunus persica (Peach) PE=1 SV=1	--	--	unknown [Picea sitchensis]
c347627.graph_c0_seq1	--	--	Molecular Function: DNA-binding transcription factor activity (GO:0003700);; Cellular Component: nucleus (GO:0005634);; Biological Process: regulation of transcription, DNA-templated (GO:0006355);; Molecular Function: sequence-specific DNA binding (GO:0043565);;	K09338|0|nnu:104590505|K09338 homeobox-leucine zipper protein | (RefSeq) homeobox-leucine zipper protein HOX32-like	--	--	START domain;; Homeobox domain;; MEKHLA domain;; Thaumatin family	Homeobox-leucine zipper protein HOX32 GN=B1394A07.10 OS=Oryza sativa subsp. japonica (Rice) PE=2 SV=1	--	--	class III HD-Zip protein HDZ31 [Pinus taeda]
c362106.graph_c0_seq1	82.8	--	Cellular Component: chloroplast thylakoid membrane (GO:0009535);; Cellular Component: photosystem I reaction center (GO:0009538);; Biological Process: photosynthesis (GO:0015979);;	K02693|1.70354e-32|pmum:103334364|K02693 photosystem I subunit IV | (RefSeq) photosystem I reaction center subunit IV B, chloroplastic	--	--	Photosystem I reaction centre subunit IV / PsaE	Photosystem I reaction center subunit IV A isoform 2 (Precursor) GN=PSAEA OS=Nicotiana sylvestris (Wood tobacco) PE=1 SV=1	--	--	unknown [Picea sitchensis]
c350825.graph_c0_seq1	299	--	Cellular Component: cytosol (GO:0005829);; Biological Process: proteolysis (GO:0006508);; Molecular Function: serine-type peptidase activity (GO:0008236);; Cellular Component: membrane (GO:0016020);;	K01278|0|ppp:PHYPADRAFT_104540|K01278 dipeptidyl-peptidase 4 [EC:3.4.14.5] | (RefSeq) hypothetical protein	[O]	Posttranslational modification, protein turnover, chaperones	Dipeptidyl peptidase IV (DPP IV) N-terminal region;; Prolyl oligopeptidase family;; Alpha/beta hydrolase family;; X-Pro dipeptidyl-peptidase (S15 family);; Alpha/beta hydrolase family;; BAAT / Acyl-CoA thioester hydrolase C terminal	Probable glutamyl endopeptidase, chloroplastic (Precursor) GN=OsJ_10563 OS=Oryza sativa subsp. japonica (Rice) PE=2 SV=1	--	--	PREDICTED: dipeptidyl peptidase 8-like isoform X2 [Nelumbo nucifera]
c360761.graph_c0_seq1	159	--	Cellular Component: plastid small ribosomal subunit (GO:0000312);; Molecular Function: structural constituent of ribosome (GO:0003735);; Biological Process: translation (GO:0006412);; Cellular Component: chloroplast stroma (GO:0009570);; Cellular Component: chloroplast envelope (GO:0009941);; Cellular Component: membrane (GO:0016020);; Cellular Component: cytosolic small ribosomal subunit (GO:002…	K02996|3.54683e-77|cit:102615210|K02996 small subunit ribosomal protein S9 | (RefSeq) 30S ribosomal protein S9, chloroplastic	[J]	Translation, ribosomal structure and biogenesis	Ribosomal protein S9/S16	30S ribosomal protein S9, chloroplastic (Precursor) GN=RPS9 OS=Arabidopsis thaliana (Mouse-ear cress) PE=2 SV=1	--	--	unknown [Picea sitchensis]
c302732.graph_c0_seq1	231	--	Molecular Function: transferase activity, transferring phosphorus-containing groups (GO:0016772);;	K08869|0|ppp:PHYPADRAFT_125243|K08869 aarF domain-containing kinase | (RefSeq) hypothetical protein	[R]	General function prediction only	ABC1 family	Uncharacterized aarF domain-containing protein kinase At1g79600, chloroplastic (Precursor) GN=At1g79600 OS=Arabidopsis thaliana (Mouse-ear cress) PE=2 SV=1	--	--	predicted protein [Physcomitrella patens]
c314969.graph_c0_seq1	--	--	--	--	--	--	Development and cell death domain;; Olfactory marker protein	B2 protein OS=Daucus carota (Wild carrot) PE=2 SV=1	--	--	PREDICTED: uncharacterized protein LOC105107826 [Populus euphratica]
c354442.graph_c0_seq1	--	--	Molecular Function: oxidoreductase activity (GO:0016491);;	--	[R]	General function prediction only	--	--	--	--	hypothetical protein MTR_5g051000 [Medicago truncatula]
c147954.graph_c0_seq1	--	--	--	--	[R]	General function prediction only	--	Putative ribonuclease H protein At1g65750 GN=At1g65750 OS=Arabidopsis thaliana (Mouse-ear cress) PE=3 SV=1	--	--	PREDICTED: LOW QUALITY PROTEIN: uncharacterized protein LOC103851737 [Brassica rapa]
c317783.graph_c0_seq1	--	--	Molecular Function: zinc ion binding (GO:0008270);; Biological Process: cellular catabolic process (GO:0044248);; Biological Process: cellular process (GO:0044763);; Biological Process: regulation of cellular process (GO:0050794);; Biological Process: response to stimulus (GO:0050896);; Biological Process: organic substance catabolic process (GO:1901575);;	K19043|1.14842e-95|atr:18421610|K19043 E3 ubiquitin-protein ligase RHF [EC:2.3.2.27] | (RefSeq) E3 ubiquitin-protein ligase RHF2A	[O]	Posttranslational modification, protein turnover, chaperones	Ring finger domain;; RING-H2 zinc finger;; Zinc finger, C3HC4 type (RING finger);; Zinc finger, C3HC4 type (RING finger);; zinc-RING finger domain;; Anaphase-promoting complex subunit 11 RING-H2 finger	E3 ubiquitin-protein ligase RHF2A GN=RHF2A OS=Arabidopsis thaliana (Mouse-ear cress) PE=2 SV=1	--	--	unknown [Picea sitchensis]
c166238.graph_c0_seq1	--	--	Molecular Function: DNA binding (GO:0003677);;	K09338|3.5968e-18|mus:103987738|K09338 homeobox-leucine zipper protein | (RefSeq) homeobox-leucine zipper protein HOX21-like	[K]	Transcription	Homeobox domain;; Homeobox associated leucine zipper	Homeobox-leucine zipper protein ATHB-13 GN=ATHB-13 OS=Arabidopsis thaliana (Mouse-ear cress) PE=2 SV=2	--	--	hypothetical protein, partial [Pinus contorta var. bolanderi]
c304618.graph_c0_seq1	227	--	Cellular Component: nucleus (GO:0005634);; Biological Process: nucleotide biosynthetic process (GO:0009165);; Biological Process: ribosome biogenesis (GO:0042254);;	K14799|0|vvi:100259903|K14799 pre-rRNA-processing protein TSR1 | (RefSeq) pre-rRNA-processing protein TSR1 homolog	[S]	Function unknown	Protein of unknown function (DUF663)	--	--	--	PREDICTED: pre-rRNA-processing protein TSR1 homolog [Vitis vinifera]
c333793.graph_c0_seq1	57.8	--	--	--	--	--	Leucine Rich repeats (2 copies);; Leucine rich repeat;; Leucine rich repeat;; Leucine Rich Repeat;; Leucine rich repeats (6 copies);; Leucine Rich repeat;; Transposase IS116/IS110/IS902 family;; ZF-HD protein dimerisation region	Putative disease resistance protein At4g19050 GN=At4g19050 OS=Arabidopsis thaliana (Mouse-ear cress) PE=3 SV=2	--	--	putative TIR-NBS-LRR protein [Pinus monticola]
c351213.graph_c0_seq1	--	--	--	K18723|2.21228e-80|atr:18442028|K18723 nucleoporin GLE1 | (RefSeq) protein GLE1	[A]	RNA processing and modification	GLE1-like protein	Protein GLE1 {ECO:0000303|PubMed:21189294} OS=Arabidopsis thaliana (Mouse-ear cress) PE=1 SV=1	--	--	hypothetical protein AMTR_s00049p00198890 [Amborella trichopoda]
c330763.graph_c0_seq1	--	--	Cellular Component: membrane (GO:0016020);;	--	[E]	Amino acid transport and metabolism	Transmembrane amino acid transporter protein	GABA transporter 1 GN=T23G18.9 OS=Arabidopsis thaliana (Mouse-ear cress) PE=1 SV=1	--	--	PREDICTED: GABA transporter 1 [Vitis vinifera]
c316362.graph_c0_seq1	119	--	Molecular Function: nucleic acid binding (GO:0003676);; Molecular Function: ATP binding (GO:0005524);; Biological Process: protein folding (GO:0006457);; Biological Process: protein methylation (GO:0006479);; Molecular Function: protein methyltransferase activity (GO:0008276);; Biological Process: response to heat (GO:0009408);; Molecular Function: heat shock protein binding (GO:0031072);; Molecu…	K09503|4.28783e-166|ppp:PHYPADRAFT_151688|K09503 DnaJ homolog subfamily A member 2 | (RefSeq) hypothetical protein	[O]	Posttranslational modification, protein turnover, chaperones	DnaJ domain;; DnaJ central domain	DnaJ protein homolog (Precursor) GN=DNAJ1 OS=Cucumis sativus (Cucumber) PE=2 SV=1	--	--	predicted protein [Physcomitrella patens]
c1234.graph_c0_seq1	104	--	Molecular Function: pyruvate dehydrogenase (acetyl-transferring) activity (GO:0004739);; Cellular Component: nucleus (GO:0005634);; Cellular Component: mitochondrion (GO:0005739);; Cellular Component: cytosol (GO:0005829);; Biological Process: glycolytic process (GO:0006096);; Molecular Function: zinc ion binding (GO:0008270);; Biological Process: response to salt stress (GO:0009651);; Biological…	K00161|7.98476e-50|ath:AT1G59900|K00161 pyruvate dehydrogenase E1 component alpha subunit [EC:1.2.4.1] | (RefSeq) E1_ALPHA; pyruvate dehydrogenase complex E1 alpha subunit	[C]	Energy production and conversion	Dehydrogenase E1 component	Pyruvate dehydrogenase E1 component subunit alpha-1, mitochondrial (Precursor) OS=Arabidopsis thaliana (Mouse-ear cress) PE=1 SV=2	--	--	pyruvate dehydrogenase E1 alpha subunit [Arabidopsis thaliana]
c153363.graph_c0_seq1	--	--	--	--	--	--	Probable lipid transfer;; Protease inhibitor/seed storage/LTP family	--	--	--	unknown [Picea sitchensis]
c143201.graph_c0_seq1	--	--	--	--	[R]	General function prediction only	--	--	--	--	PREDICTED: putative ribonuclease H protein At1g65750 [Zea mays]
c363453.graph_c0_seq1	--	--	Cellular Component: extracellular region (GO:0005576);; Biological Process: proteolysis (GO:0006508);; Biological Process: lipid transport (GO:0006869);; Molecular Function: peptidase activity (GO:0008233);; Molecular Function: lipid binding (GO:0008289);;	--	--	--	--	--	--	--	unknown [Picea sitchensis]
c172725.graph_c0_seq1	--	--	--	--	--	--	FAR-17a/AIG1-like protein	--	--	--	unknown [Picea sitchensis]
c315268.graph_c0_seq1	--	--	--	--	--	--	BRO1-like domain	--	--	--	PREDICTED: uncharacterized protein LOC103338853 [Prunus mume]
c336919.graph_c0_seq1	--	--	Cellular Component: nucleus (GO:0005634);; Cellular Component: cytoplasm (GO:0005737);; Cellular Component: plasma membrane (GO:0005886);; Biological Process: response to salt stress (GO:0009651);; Molecular Function: hydrolase activity (GO:0016787);; Cellular Component: apoplast (GO:0048046);;	--	[R]	General function prediction only	--	--	--	--	unknown [Picea sitchensis]
c347647.graph_c0_seq1	90.9	--	Molecular Function: nucleotide binding (GO:0000166);;	--	--	--	NB-ARC domain;; TIR domain;; TIR domain;; AAA domain;; NACHT domain;; Archaeal ATPase;; Leucine Rich repeats (2 copies);; Leucine rich repeat;; Leucine Rich Repeat;; Leucine rich repeat	TMV resistance protein N GN=N OS=Nicotiana glutinosa (Tobacco) PE=1 SV=1	--	--	unknown [Picea sitchensis]
c344475.graph_c0_seq1	--	--	Molecular Function: chaperone binding (GO:0051087);;	--	--	--	BAG domain	BAG family molecular chaperone regulator 7 GN=BAG7 OS=Arabidopsis thaliana (Mouse-ear cress) PE=1 SV=1	--	--	unknown [Picea sitchensis]
c323005.graph_c0_seq1	--	--	--	--	[R]	General function prediction only	PPR repeat;; PPR repeat family;; PPR repeat;; Pentatricopeptide repeat domain;; Tetratricopeptide repeat	Putative pentatricopeptide repeat-containing protein At3g49142 OS=Arabidopsis thaliana (Mouse-ear cress) PE=3 SV=1	--	--	unknown [Picea sitchensis]
c302533.graph_c0_seq1	244	--	Molecular Function: nucleic acid binding (GO:0003676);; Molecular Function: asparagine-tRNA ligase activity (GO:0004816);; Molecular Function: ATP binding (GO:0005524);; Cellular Component: mitochondrion (GO:0005739);; Biological Process: asparaginyl-tRNA aminoacylation (GO:0006421);; Cellular Component: chloroplast stroma (GO:0009570);; Biological Process: plant ovule development (GO:0048481);;	K01893|0|pop:POPTR_0017s05750g|K01893 asparaginyl-tRNA synthetase [EC:6.1.1.22] | (RefSeq) asparaginyl-tRNA synthetase family protein	[J]	Translation, ribosomal structure and biogenesis	OB-fold nucleic acid binding domain;; tRNA synthetases class II (D, K and N);; tRNA synthetases class II (D, K and N)	Asparagine--tRNA ligase, chloroplastic/mitochondrial (Precursor) GN=dl4685w OS=Arabidopsis thaliana (Mouse-ear cress) PE=2 SV=3	--	--	Asparagine--tRNA ligase [Morus notabilis]
c108622.graph_c0_seq1	--	--	Cellular Component: chloroplast thylakoid membrane (GO:0009535);;	--	--	--	Rhodanese-like domain	Rhodanese-like domain-containing protein 14, chloroplastic (Precursor) GN=At4g27700 OS=Arabidopsis thaliana (Mouse-ear cress) PE=2 SV=1	--	--	unknown [Picea sitchensis]
c313743.graph_c0_seq1	100	--	Biological Process: metabolic process (GO:0008152);; Molecular Function: phosphatidylcholine phospholipase C activity (GO:0034480);;	K01114|0|nnu:104591750|K01114 phospholipase C [EC:3.1.4.3] | (RefSeq) non-specific phospholipase C6-like	--	--	Phosphoesterase family	Non-specific phospholipase C6 (Precursor) GN=NPC6 OS=Arabidopsis thaliana (Mouse-ear cress) PE=2 SV=1	--	--	PREDICTED: non-specific phospholipase C6-like [Nelumbo nucifera]
c102416.graph_c0_seq1	--	--	Molecular Function: oxidoreductase activity, acting on paired donors, with incorporation or reduction of molecular oxygen, 2-oxoglutarate as one donor, and incorporation of one atom each of oxygen into both donors (GO:0016706);; Biological Process: oxidation-reduction process (GO:0055114);;	K05933|1.90244e-74|cic:CICLE_v10015962mg|K05933 aminocyclopropanecarboxylate oxidase [EC:1.14.17.4] | (RefSeq) hypothetical protein	[QR]	--	non-haem dioxygenase in morphine synthesis N-terminal	1-aminocyclopropane-1-carboxylate oxidase GN=DK-ACO1 OS=Diospyros kaki (Kaki persimmon) PE=2 SV=1	--	--	hypothetical protein CICLE_v10015962mg [Citrus clementina]
c160107.graph_c0_seq1	162	--	Molecular Function: ATP binding (GO:0005524);; Molecular Function: glycerate kinase activity (GO:0008887);; Cellular Component: chloroplast stroma (GO:0009570);; Biological Process: photorespiration (GO:0009853);; Cellular Component: chloroplast envelope (GO:0009941);; Biological Process: phosphorylation (GO:0016310);;	K15918|1.47132e-169|osa:4324401|K15918 D-glycerate 3-kinase [EC:2.7.1.31] | (RefSeq) P0445E10.1; D-glycerate 3-kinase, chloroplastic	[R]	General function prediction only	Phosphoribulokinase / Uridine kinase family	D-glycerate 3-kinase, chloroplastic (Precursor) GN=GLYK OS=Arabidopsis thaliana (Mouse-ear cress) PE=1 SV=2	--	--	unknown [Picea sitchensis]
c314096.graph_c0_seq1	--	--	--	K16732|0|nnu:104588762|K16732 protein regulator of cytokinesis 1 | (RefSeq) 65-kDa microtubule-associated protein 3-like	[DZ]	--	Microtubule associated protein (MAP65/ASE1 family)	65-kDa microtubule-associated protein 1 GN=MAP65-1 OS=Arabidopsis thaliana (Mouse-ear cress) PE=1 SV=1	--	--	PREDICTED: 65-kDa microtubule-associated protein 3-like isoform X2 [Nelumbo nucifera]
c148806.graph_c0_seq1	98.2	--	--	--	[R]	General function prediction only	Ankyrin repeats (3 copies);; Ankyrin repeat	--	--	--	hypothetical protein JCGZ_14506 [Jatropha curcas]
c129062.graph_c0_seq1	332	--	Molecular Function: FMN binding (GO:0010181);; Molecular Function: very-long-chain-(S)-2-hydroxy-acid oxidase activity (GO:0052852);; Molecular Function: long-chain-(S)-2-hydroxy-long-chain-acid oxidase activity (GO:0052853);; Molecular Function: medium-chain-(S)-2-hydroxy-acid oxidase activity (GO:0052854);; Biological Process: oxidation-reduction process (GO:0055114);;	K11517|0|mus:103990342|K11517 (S)-2-hydroxy-acid oxidase [EC:1.1.3.15] | (RefSeq) peroxisomal (S)-2-hydroxy-acid oxidase GLO5	[C]	Energy production and conversion	FMN-dependent dehydrogenase;; IMP dehydrogenase / GMP reductase domain;; Nitronate monooxygenase	Peroxisomal (S)-2-hydroxy-acid oxidase GLO1 GN=GLO1 OS=Arabidopsis thaliana (Mouse-ear cress) PE=1 SV=1	--	--	PREDICTED: peroxisomal (S)-2-hydroxy-acid oxidase GLO5 [Musa acuminata subsp. malaccensis]
c334020.graph_c0_seq1	130	--	--	K01301|0|egr:104438213|K01301 N-acetylated-alpha-linked acidic dipeptidase [EC:3.4.17.21] | (RefSeq) probable glutamate carboxypeptidase 2	[OPR]	--	Transferrin receptor-like dimerisation domain;; Peptidase family M28;; PA domain	Probable glutamate carboxypeptidase 2 GN=AMP1 OS=Arabidopsis thaliana (Mouse-ear cress) PE=1 SV=3	--	--	PREDICTED: probable glutamate carboxypeptidase 2 [Eucalyptus grandis]
c165722.graph_c0_seq1	146	--	Cellular Component: peroxisomal membrane (GO:0005778);; Molecular Function: electron transfer activity (GO:0009055);; Cellular Component: chloroplast envelope (GO:0009941);; Molecular Function: monodehydroascorbate reductase (NADH) activity (GO:0016656);; Biological Process: glucosinolate biosynthetic process (GO:0019761);; Biological Process: hydrogen peroxide catabolic process (GO:0042744);; Bi…	K08232|0|cam:101503692|K08232 monodehydroascorbate reductase (NADH) [EC:1.6.5.4] | (RefSeq) probable monodehydroascorbate reductase, cytoplasmic isoform 2	[R]	General function prediction only	Pyridine nucleotide-disulphide oxidoreductase;; Pyridine nucleotide-disulphide oxidoreductase;; Pyridine nucleotide-disulphide oxidoreductase	Probable monodehydroascorbate reductase, cytoplasmic isoform 2 GN=At3g27820 OS=Arabidopsis thaliana (Mouse-ear cress) PE=2 SV=1	--	--	PREDICTED: probable monodehydroascorbate reductase, cytoplasmic isoform 2-like isoform X1 [Cicer arietinum]
c341273.graph_c0_seq1	--	--	--	--	[R]	General function prediction only	gag-polypeptide of LTR copia-type;; gag-polypeptide of LTR copia-type;; Zinc knuckle;; Retrotransposon gag protein	--	--	--	PREDICTED: retrovirus-related Pol polyprotein from transposon TNT 1-94 isoform X3 [Cucumis melo]
c157698.graph_c0_seq1	--	--	--	--	[R]	General function prediction only	--	Pentatricopeptide repeat-containing protein At3g46790, chloroplastic (Precursor) GN=T6H20.180 OS=Arabidopsis thaliana (Mouse-ear cress) PE=2 SV=1	--	--	PREDICTED: pentatricopeptide repeat-containing protein At4g37170 [Malus domestica]
c306010.graph_c0_seq1	--	--	Molecular Function: DNA binding (GO:0003677);; Molecular Function: chromatin binding (GO:0003682);;	--	--	--	MYB-CC type transfactor, LHEQLE motif;; Myb-like DNA-binding domain	Protein PHR1-LIKE 1 GN=PHL1 OS=Arabidopsis thaliana (Mouse-ear cress) PE=1 SV=1	--	--	unknown [Picea sitchensis]
c330085.graph_c0_seq1	129	--	Molecular Function: DNA-binding transcription factor activity (GO:0003700);; Biological Process: abscisic acid-activated signaling pathway (GO:0009738);; Cellular Component: CCAAT-binding factor complex (GO:0016602);; Molecular Function: sequence-specific DNA binding (GO:0043565);; Biological Process: positive regulation of transcription, DNA-templated (GO:0045893);; Molecular Function: protein h…	K08066|1.36066e-48|ppp:PHYPADRAFT_8789|K08066 nuclear transcription factor Y, gamma | (RefSeq) hypothetical protein	[K]	Transcription	Histone-like transcription factor (CBF/NF-Y) and archaeal histone;; Core histone H2A/H2B/H3/H4	Nuclear transcription factor Y subunit C-4 GN=NFYC4 OS=Arabidopsis thaliana (Mouse-ear cress) PE=2 SV=1	--	--	unknown [Picea sitchensis]
c305469.graph_c0_seq1	--	--	Molecular Function: protein dimerization activity (GO:0046983);;	--	--	--	Helix-loop-helix DNA-binding domain	Transcription factor bHLH94 GN=F12K8.16 OS=Arabidopsis thaliana (Mouse-ear cress) PE=2 SV=2	--	--	PREDICTED: transcription factor bHLH96-like [Nelumbo nucifera]
c346634.graph_c0_seq1	--	--	Biological Process: flower development (GO:0009908);;	--	[TR]	--	F5/8 type C domain;; BTB And C-terminal Kelch;; BTB/POZ domain;; Farnesoic acid 0-methyl transferase;; BTB/POZ domain	BTB/POZ domain-containing protein At2g30600 GN=At2g30600/At2g30610 OS=Arabidopsis thaliana (Mouse-ear cress) PE=2 SV=1	--	--	PREDICTED: BTB/POZ domain-containing protein At2g30600 isoform X1 [Phoenix dactylifera]
c77807.graph_c0_seq1	--	--	Biological Process: lipid transport (GO:0006869);; Molecular Function: lipid binding (GO:0008289);;	--	--	--	Protease inhibitor/seed storage/LTP family;; Probable lipid transfer	Non-specific lipid-transfer protein (Precursor) GN=MALD3 OS=Malus domestica (Apple) PE=1 SV=1	--	--	PREDICTED: non-specific lipid-transfer protein-like [Pyrus x bretschneideri]
c158675.graph_c1_seq1	--	--	Molecular Function: phospholipid binding (GO:0005543);; Cellular Component: cell cortex (GO:0005938);; Biological Process: cortical protein anchoring (GO:0032065);; Molecular Function: metal ion binding (GO:0046872);;	--	--	--	Meiotic cell cortex C-terminal pleckstrin homology	--	--	--	PREDICTED: uncharacterized protein LOC104611308 [Nelumbo nucifera]
c333618.graph_c0_seq1	--	--	--	--	--	--	BTB/POZ domain	--	--	--	hypothetical protein DOTSEDRAFT_73980 [Dothistroma septosporum NZE10]
c140454.graph_c0_seq1	--	--	Biological Process: cellular aromatic compound metabolic process (GO:0006725);; Molecular Function: lyase activity (GO:0016829);; Biological Process: metabolic process (GO:0044710);; Biological Process: organic cyclic compound metabolic process (GO:1901360);;	K10775|6.83992e-08|mus:103998043|K10775 phenylalanine ammonia-lyase [EC:4.3.1.24] | (RefSeq) phenylalanine ammonia-lyase-like	[Q]	Secondary metabolites biosynthesis, transport and catabolism	--	Phenylalanine ammonia-lyase GN=ZB8 OS=Oryza sativa subsp. indica (Rice) PE=3 SV=1	--	--	unknown [Picea sitchensis]
c241998.graph_c0_seq1	--	--	Biological Process: glutamine family amino acid metabolic process (GO:0009064);; Molecular Function: oxidoreductase activity (GO:0016491);;	K00318|5.51877e-35|cit:102606965|K00318 proline dehydrogenase [EC:1.5.-.-] | (RefSeq) proline dehydrogenase 2, mitochondrial	[E]	Amino acid transport and metabolism	--	Proline dehydrogenase 2, mitochondrial (Precursor) GN=MKD10.10 OS=Arabidopsis thaliana (Mouse-ear cress) PE=2 SV=1	--	--	hypothetical protein CICLE_v10011584mg [Citrus clementina]
c156722.graph_c0_seq1	60.8	--	--	--	[T]	Signal transduction mechanisms	Organic solute transporter Ostalpha;; Organic solute transporter Ostalpha	--	--	--	Uncharacterized protein isoform 1 [Theobroma cacao]
c331942.graph_c0_seq1	89.7	--	Molecular Function: DNA binding (GO:0003677);; Molecular Function: DNA-binding transcription factor activity (GO:0003700);; Biological Process: regulation of transcription, DNA-templated (GO:0006355);; Cellular Component: CCAAT-binding factor complex (GO:0016602);;	K08064|2.48699e-54|ppp:PHYPADRAFT_162379|K08064 nuclear transcription factor Y, alpha | (RefSeq) hypothetical protein	[K]	Transcription	CCAAT-binding transcription factor (CBF-B/NF-YA) subunit B	Nuclear transcription factor Y subunit A-7 GN=NFYA7 OS=Arabidopsis thaliana (Mouse-ear cress) PE=2 SV=1	--	--	unknown [Picea sitchensis]
c365813.graph_c0_seq1	116	--	Molecular Function: transferase activity, transferring phosphorus-containing groups (GO:0016772);;	--	--	--	Leucine Rich repeats (2 copies);; Leucine rich repeat;; Protein kinase domain;; Protein tyrosine kinase;; Leucine Rich Repeat;; Leucine rich repeat N-terminal domain;; Leucine rich repeat;; Leucine Rich repeat	Probable LRR receptor-like serine/threonine-protein kinase At3g47570 (Precursor) GN=At3g47570 OS=Arabidopsis thaliana (Mouse-ear cress) PE=2 SV=1	--	--	PREDICTED: probable LRR receptor-like serine/threonine-protein kinase At3g47570 [Phoenix dactylifera]
c312087.graph_c0_seq1	192	--	Cellular Component: membrane (GO:0016020);; Molecular Function: oxidoreductase activity, acting on the CH-OH group of donors, NAD or NADP as acceptor (GO:0016616);; Biological Process: metabolic process (GO:0044710);;	K07748|7.06752e-168|vvi:100257631|K07748 sterol-4alpha-carboxylate 3-dehydrogenase (decarboxylating) [EC:1.1.1.170] | (RefSeq) 3beta-hydroxysteroid-dehydrogenase/decarboxylase	[IE]	--	3-beta hydroxysteroid dehydrogenase/isomerase family;; NAD dependent epimerase/dehydratase family;; Male sterility protein;; Reticulon;; NADH(P)-binding;; RmlD substrate binding domain;; Reticulon	3beta-hydroxysteroid-dehydrogenase/decarboxylase isoform 2 GN=T1D16.10 OS=Arabidopsis thaliana (Mouse-ear cress) PE=2 SV=2	--	--	unknown [Picea sitchensis]
c151732.graph_c0_seq1	--	--	Cellular Component: intracellular (GO:0005622);; Molecular Function: zinc ion binding (GO:0008270);;	--	[K]	Transcription	B-box zinc finger;; CCT motif	Zinc finger protein CONSTANS-LIKE 4 GN=COL4 OS=Arabidopsis thaliana (Mouse-ear cress) PE=2 SV=2	--	--	constans-like 1 [Pinus pinaster]
c325132.graph_c0_seq1	162	--	Biological Process: biosynthetic process (GO:0009058);; Cellular Component: cytoplasmic vesicle (GO:0016023);; Molecular Function: strictosidine synthase activity (GO:0016844);;	--	[R]	General function prediction only	--	Protein STRICTOSIDINE SYNTHASE-LIKE 6 {ECO:0000303|PubMed:10777701} (Precursor) OS=Arabidopsis thaliana (Mouse-ear cress) PE=2 SV=1	--	--	unknown [Picea sitchensis]
c302659.graph_c0_seq1	--	--	--	K04733|3.14502e-14|gra:105769339|K04733 interleukin-1 receptor-associated kinase 4 [EC:2.7.11.1] | (RefSeq) L-type lectin-domain containing receptor kinase IX.1-like	--	--	Legume lectin domain	Lectin-related protein (Precursor; Fragment) OS=Cladrastis kentukea (Yellow wood) PE=1 SV=1	--	--	lectin receptor kinase [Medicago truncatula]
c240312.graph_c0_seq1	--	--	Molecular Function: hydrolase activity (GO:0016787);;	--	[G]	Carbohydrate transport and metabolism	Glycosyl hydrolases family 18	--	--	--	unnamed protein product [Blastocystis hominis]
c340559.graph_c0_seq1	1220	--	Molecular Function: magnesium ion binding (GO:0000287);; Molecular Function: electron transfer activity (GO:0009055);; Cellular Component: photosystem I (GO:0009522);; Cellular Component: chloroplast thylakoid membrane (GO:0009535);; Biological Process: photosynthesis (GO:0015979);; Cellular Component: integral component of membrane (GO:0016021);; Molecular Function: chlorophyll binding (GO:00161…	K02689|0|ppp:PhpapaCp039|K02689 photosystem I P700 chlorophyll a apoprotein A1 | (RefSeq) psaA; PSI P700 apoprotein A1	--	--	Photosystem I psaA/psaB protein;; Photosystem I psaA/psaB protein	Photosystem I P700 chlorophyll a apoprotein A1 {ECO:0000255|HAMAP-Rule:MF_00458} OS=Pinus thunbergii (Japanese black pine) PE=3 SV=1	--	--	photosystem I P700 chlorophyll a apoprotein A1 (chloroplast) [Pinus caribaea]
c185548.graph_c0_seq1	--	--	--	--	--	--	--	--	--	--	hypothetical protein CGLO_15009 [Colletotrichum gloeosporioides Cg-14]
c51756.graph_c0_seq1	--	--	--	--	[R]	General function prediction only	--	--	--	--	--
c176647.graph_c0_seq1	141	--	Cellular Component: nucleus (GO:0005634);; Molecular Function: hydrolase activity (GO:0016787);;	--	--	--	Beta-lactamase superfamily domain;; Metallo-beta-lactamase superfamily	--	--	--	hypothetical protein CICLE_v10015916mg [Citrus clementina]
c171638.graph_c1_seq1	313	--	Molecular Function: protein serine/threonine kinase activity (GO:0004674);; Molecular Function: ATP binding (GO:0005524);; Cellular Component: cytosol (GO:0005829);; Biological Process: mRNA processing (GO:0006397);; Biological Process: protein phosphorylation (GO:0006468);; Biological Process: response to virus (GO:0009615);; Cellular Component: nuclear body (GO:0016604);; Biological Process: le…	K08819|0|vvi:100263383|K08819 cyclin-dependent kinase 12/13 [EC:2.7.11.22 2.7.11.23] | (RefSeq) cyclin-dependent kinase C-2	[D]	Cell cycle control, cell division, chromosome partitioning	Protein kinase domain;; Protein tyrosine kinase	Cyclin-dependent kinase C-2 GN=OJ1294_F06.25 OS=Oryza sativa subsp. japonica (Rice) PE=2 SV=1	--	--	unknown [Picea sitchensis]
c16562.graph_c0_seq1	--	--	--	--	--	--	--	--	--	--	PREDICTED: leucine-rich repeat extensin-like protein 3 [Prunus mume]
c351960.graph_c0_seq1	378	--	Molecular Function: protein serine/threonine kinase activity (GO:0004674);; Molecular Function: ATP binding (GO:0005524);; Biological Process: protein phosphorylation (GO:0006468);;	K07198|0|pvu:PHAVU_008G039400g|K07198 5'-AMP-activated protein kinase, catalytic alpha subunit [EC:2.7.11.11] | (RefSeq) hypothetical protein	[T]	Signal transduction mechanisms	Protein kinase domain;; Protein tyrosine kinase;; Kinase associated domain 1;; Kinase-like;; RIO1 family;; UBA/TS-N domain	SNF1-related protein kinase catalytic subunit alpha KIN10 GN=At3g01090 OS=Arabidopsis thaliana (Mouse-ear cress) PE=1 SV=2	--	--	hypothetical protein PHAVU_008G039400g [Phaseolus vulgaris]
c301633.graph_c0_seq1	--	--	--	--	--	--	--	--	--	--	predicted protein [Physcomitrella patens]
c315966.graph_c0_seq1	52.8	--	--	K13210|2.467e-117|atr:18438305|K13210 far upstream element-binding protein | (RefSeq) far upstream element-binding protein 2	[A]	RNA processing and modification	KH domain;; KH domain;; KH domain;; KH domain	--	--	--	hypothetical protein AMTR_s00169p00047130 [Amborella trichopoda]
c175053.graph_c0_seq1	98.2	--	--	--	--	--	Phosphorylase superfamily	Bark storage protein A (Precursor) GN=BSPA OS=Populus deltoides (Eastern poplar) PE=2 SV=1	--	--	hypothetical protein AMTR_s00148p00020960 [Amborella trichopoda]
c178347.graph_c0_seq1	101	--	Cellular Component: nucleosome (GO:0000786);; Molecular Function: DNA binding (GO:0003677);; Cellular Component: nucleus (GO:0005634);; Biological Process: nucleosome assembly (GO:0006334);; Molecular Function: protein heterodimerization activity (GO:0046982);;	K11251|1.15281e-27|csl:COCSUDRAFT_9113|K11251 histone H2A | (RefSeq) histone-fold-containing protein	[B]	Chromatin structure and dynamics	Core histone H2A/H2B/H3/H4	Histone H2A GN=H2A-III OS=Chlamydomonas reinhardtii (Chlamydomonas smithii) PE=1 SV=1	--	--	unknown [Picea sitchensis]
c181208.graph_c0_seq1	--	--	--	K15400|3.55586e-06|vvi:100259728|K15400 omega-hydroxypalmitate O-feruloyl transferase [EC:2.3.1.188] | (RefSeq) omega-hydroxypalmitate O-feruloyl transferase	--	--	--	--	--	--	unknown [Picea sitchensis]
c228686.graph_c0_seq1	--	--	Molecular Function: binding (GO:0005488);;	--	--	--	zinc-binding in reverse transcriptase	--	--	--	hypothetical protein VITISV_026478 [Vitis vinifera]
c330781.graph_c0_seq1	58.5	--	Molecular Function: zinc ion binding (GO:0008270);;	K10664|5.86055e-45|jcu:105630663|K10664 E3 ubiquitin-protein ligase ATL6/9/15/31/42/55 [EC:2.3.2.27] | (RefSeq) RING-H2 finger protein ATL11-like	[O]	Posttranslational modification, protein turnover, chaperones	Ring finger domain;; RING-H2 zinc finger;; Zinc finger, C3HC4 type (RING finger)	RING-H2 finger protein ATL11 (Precursor) GN=ATL11 OS=Arabidopsis thaliana (Mouse-ear cress) PE=2 SV=2	--	--	unknown [Picea sitchensis]
c4968.graph_c1_seq1	--	--	--	--	[W]	Extracellular structures	Collagen triple helix repeat (20 copies)	--	--	--	--
c348794.graph_c0_seq1	99	--	Biological Process: defense response (GO:0006952);; Molecular Function: ADP binding (GO:0043531);;	--	--	--	NB-ARC domain;; TIR domain;; TIR domain;; NACHT domain;; AAA domain;; AAA ATPase domain;; Leucine Rich repeats (2 copies);; Leucine rich repeat;; Leucine Rich Repeat;; Leucine rich repeats (6 copies)	TMV resistance protein N GN=N OS=Nicotiana glutinosa (Tobacco) PE=1 SV=1	--	--	putative TIR-NBS-LRR protein [Pinus monticola]
c337521.graph_c0_seq1	164	--	Biological Process: defense response (GO:0006952);; Molecular Function: ADP binding (GO:0043531);;	--	--	--	Leucine rich repeat;; Leucine Rich Repeat;; Leucine Rich repeats (2 copies);; NB-ARC domain;; Galanin message associated peptide (GMAP);; Yeast RNA polymerase I subunit RPA14	Protein SUPPRESSOR OF npr1-1, CONSTITUTIVE 1 OS=Arabidopsis thaliana (Mouse-ear cress) PE=1 SV=3	--	--	putative TIR-NBS-LRR protein [Pinus monticola]
c349605.graph_c0_seq1	153	--	Biological Process: fatty acid metabolic process (GO:0006631);; Molecular Function: oxidoreductase activity (GO:0016491);;	K15718|0|smo:SELMODRAFT_178856|K15718 linoleate 9S-lipoxygenase [EC:1.13.11.58] | (RefSeq) LOX6; lipoxygenase	--	--	Lipoxygenase;; Lipoxygenase;; PLAT/LH2 domain	Probable linoleate 9S-lipoxygenase 5 GN=LOX1.5 OS=Solanum tuberosum (Potato) PE=2 SV=1	--	--	lipoxygenase 2 [Taxus wallichiana var. chinensis]
c142960.graph_c1_seq1	--	--	--	--	--	--	--	--	--	--	unknown [Picea sitchensis]
c86669.graph_c0_seq1	69.7	--	Molecular Function: nucleic acid binding (GO:0003676);; Biological Process: DNA metabolic process (GO:0006259);;	--	[R]	General function prediction only	--	--	--	--	hypothetical protein VITISV_003916 [Vitis vinifera]
c311074.graph_c0_seq1	42.7	--	Molecular Function: protein serine/threonine kinase activity (GO:0004674);; Molecular Function: ATP binding (GO:0005524);; Biological Process: protein phosphorylation (GO:0006468);; Biological Process: glucuronoxylan metabolic process (GO:0010413);; Biological Process: xylan biosynthetic process (GO:0045492);;	--	--	--	Carbohydrate-binding protein of the ER	Probable LRR receptor-like serine/threonine-protein kinase At5g48740 (Precursor) GN=At5g48740 OS=Arabidopsis thaliana (Mouse-ear cress) PE=2 SV=1	--	--	PREDICTED: probable LRR receptor-like serine/threonine-protein kinase At5g48740 [Beta vulgaris subsp. vulgaris]
c322283.graph_c0_seq1	--	--	--	--	--	--	--	--	--	--	hypothetical protein 0_12584_01 [Pinus taeda]
c315039.graph_c0_seq1	--	--	--	--	--	--	Plant protein 1589 of unknown function (A_thal_3526)	--	--	--	unknown [Picea sitchensis]
c212842.graph_c0_seq1	118	--	Biological Process: very long-chain fatty acid metabolic process (GO:0000038);; Biological Process: MAPK cascade (GO:0000165);; Molecular Function: peroxidase activity (GO:0004601);; Molecular Function: protein binding (GO:0005515);; Cellular Component: cytosol (GO:0005829);; Biological Process: pentose-phosphate shunt (GO:0006098);; Biological Process: protein targeting to membrane (GO:0006612);…	K03386|6.45785e-46|bna:106435719|K03386 peroxiredoxin (alkyl hydroperoxide reductase subunit C) [EC:1.11.1.15] | (RefSeq) 2-Cys peroxiredoxin BAS1, chloroplastic-like	[O]	Posttranslational modification, protein turnover, chaperones	C-terminal domain of 1-Cys peroxiredoxin	2-Cys peroxiredoxin BAS1, chloroplastic (Precursor) GN=BAS1 OS=Arabidopsis thaliana (Mouse-ear cress) PE=1 SV=2	--	--	PREDICTED: 2-Cys peroxiredoxin BAS1, chloroplastic-like [Camelina sativa]
c314028.graph_c0_seq1	--	--	Molecular Function: nucleic acid binding (GO:0003676);;	--	[A]	RNA processing and modification	R3H domain;; SUZ domain	--	--	--	unknown [Picea sitchensis]
c184351.graph_c0_seq1	--	--	--	--	--	--	Reverse transcriptase (RNA-dependent DNA polymerase)	--	--	--	putative RNA-directed DNA polymerase (reverse transcriptase), Non LTR Retrotransposon protein, partial [Trachipleistophora hominis]
c359381.graph_c0_seq1	256	--	Molecular Function: ATP binding (GO:0005524);;	--	[O]	Posttranslational modification, protein turnover, chaperones	ATPase family associated with various cellular activities (AAA)	Ribulose bisphosphate carboxylase/oxygenase activase 2, chloroplastic (Precursor) GN=RCA2 OS=Larrea tridentata (Creosote bush) PE=2 SV=1	--	--	ribulose-1,5-bisphosphate carboxylase/oxygenase activase small isoform [Pinus massoniana]
c329587.graph_c0_seq1	78.6	--	Cellular Component: mitochondrial outer membrane translocase complex (GO:0005742);; Cellular Component: mitochondrial inner membrane (GO:0005743);; Cellular Component: plasma membrane (GO:0005886);; Biological Process: transmembrane transport (GO:0055085);;	K11518|3.05345e-170|pda:103707670|K11518 mitochondrial import receptor subunit TOM40 | (RefSeq) mitochondrial import receptor subunit TOM40-1-like	[U]	Intracellular trafficking, secretion, and vesicular transport	Eukaryotic porin	Mitochondrial import receptor subunit TOM40-1, N-terminally processed GN=TOM40-1 OS=Arabidopsis thaliana (Mouse-ear cress) PE=1 SV=3	--	--	PREDICTED: mitochondrial import receptor subunit TOM40-1-like [Phoenix dactylifera]
c313649.graph_c0_seq1	--	--	Molecular Function: calmodulin binding (GO:0005516);;	--	--	--	Plant calmodulin-binding domain	--	--	--	unknown [Picea sitchensis]
c136878.graph_c0_seq1	274	--	Molecular Function: NADPH-hemoprotein reductase activity (GO:0003958);; Molecular Function: iron ion binding (GO:0005506);; Cellular Component: endoplasmic reticulum membrane (GO:0005789);; Cellular Component: cytosol (GO:0005829);; Biological Process: ER to Golgi vesicle-mediated transport (GO:0006888);; Cellular Component: chloroplast (GO:0009507);; Biological Process: phenylpropanoid metabolic…	K00327|0|sly:101256479|K00327 NADPH-ferrihemoprotein reductase [EC:1.6.2.4] | (RefSeq) NADPH--cytochrome P450 reductase	[C]	Energy production and conversion	FAD binding domain;; Flavodoxin;; Oxidoreductase NAD-binding domain	NADPH--cytochrome P450 reductase OS=Vigna radiata var. radiata (Mung bean) PE=1 SV=1	--	--	cytochrome P450 reductase [Pinus contorta]
c242269.graph_c0_seq1	75.5	--	Cellular Component: Swr1 complex (GO:0000812);; Cellular Component: cytoplasm (GO:0005737);; Biological Process: DNA repair (GO:0006281);; Biological Process: chromatin silencing at telomere (GO:0006348);; Cellular Component: NuA4 histone acetyltransferase complex (GO:0035267);; Biological Process: histone exchange (GO:0043486);;	K11341|5.57194e-16|mtr:MTR_5g021980|K11341 YEATS domain-containing protein 4 | (RefSeq) YEATS family protein	[K]	Transcription	YEATS family	Transcription initiation factor TFIID subunit 14b GN=K2N11.8 OS=Arabidopsis thaliana (Mouse-ear cress) PE=1 SV=1	--	--	Piso0_000776 [Millerozyma farinosa CBS 7064]
c206901.graph_c0_seq1	70.9	--	Molecular Function: ATP binding (GO:0005524);; Biological Process: response to stress (GO:0006950);; Molecular Function: oxidoreductase activity (GO:0016491);;	K03283|3.07258e-21|egr:104450646|K03283 heat shock 70kDa protein 1/8 | (RefSeq) heat shock 70 kDa protein-like	[O]	Posttranslational modification, protein turnover, chaperones	Hsp70 protein	Heat shock 70 kDa protein GN=HSP70 OS=Achlya klebsiana PE=2 SV=1	--	--	hsp70-like protein [Saprolegnia diclina VS20]
c317272.graph_c0_seq1	63.5	--	--	K06195|8.78819e-39|egu:105035261|K06195 ApaG protein | (RefSeq) uncharacterized LOC105035261	--	--	UvrB/uvrC motif;; Protein of unknown function (DUF525);; Protein of unknown function (DUF525)	--	--	--	unknown [Picea sitchensis]
c349993.graph_c0_seq1	--	--	--	--	--	--	Enhancer of polycomb-like	--	--	--	unnamed protein product [Coffea canephora]
c139446.graph_c1_seq1	92	--	Biological Process: cellular protein modification process (GO:0006464);;	K10268|0|atr:18440630|K10268 F-box and leucine-rich repeat protein 2/20 | (RefSeq) F-box/LRR-repeat protein 4	[R]	General function prediction only	Leucine Rich repeat;; Leucine Rich repeats (2 copies);; Leucine rich repeat;; Leucine rich repeat;; Leucine Rich Repeat	F-box/LRR-repeat protein 4 GN=FBL4 OS=Arabidopsis thaliana (Mouse-ear cress) PE=2 SV=1	--	--	hypothetical protein AMTR_s00025p00128860 [Amborella trichopoda]
c226053.graph_c0_seq1	--	--	Cellular Component: vacuole (GO:0005773);; Cellular Component: chloroplast (GO:0009507);; Cellular Component: integral component of membrane (GO:0016021);; Cellular Component: cytoplasmic vesicle (GO:0016023);; Molecular Function: oxidoreductase activity (GO:0016491);; Biological Process: electron transport chain (GO:0022900);; Molecular Function: metal ion binding (GO:0046872);;	K08360|1.37036e-90|mus:103992245|K08360 cytochrome b-561 [EC:1.16.5.1] | (RefSeq) probable ascorbate-specific transmembrane electron transporter 1 isoform X1	[C]	Energy production and conversion	Eukaryotic cytochrome b561	Probable ascorbate-specific transmembrane electron transporter 1 OS=Oryza sativa subsp. japonica (Rice) PE=3 SV=1	--	--	PREDICTED: probable ascorbate-specific transmembrane electron transporter 1 isoform X1 [Musa acuminata subsp. malaccensis]
c346658.graph_c0_seq1	--	--	--	--	--	--	Pectate lyase superfamily protein;; Right handed beta helix region	Polygalacturonase QRT3 (Precursor) GN=QRT3 OS=Arabidopsis thaliana (Mouse-ear cress) PE=2 SV=1	--	--	Pectin lyase-like superfamily protein isoform 1 [Theobroma cacao]
c213403.graph_c0_seq1	144	--	Molecular Function: dihydrolipoyl dehydrogenase activity (GO:0004148);; Molecular Function: glycine dehydrogenase (decarboxylating) activity (GO:0004375);; Molecular Function: oxoglutarate dehydrogenase (succinyl-transferring) activity (GO:0004591);; Molecular Function: pyruvate dehydrogenase activity (GO:0004738);; Cellular Component: glycine cleavage complex (GO:0005960);; Biological Process: p…	K00382|1.01018e-36|cam:101489871|K00382 dihydrolipoamide dehydrogenase [EC:1.8.1.4] | (RefSeq) dihydrolipoyl dehydrogenase, mitochondrial	[C]	Energy production and conversion	Pyridine nucleotide-disulphide oxidoreductase;; FAD dependent oxidoreductase;; Glucose inhibited division protein A;; FAD binding domain;; NAD(P)-binding Rossmann-like domain;; Thi4 family;; FAD dependent oxidoreductase;; HI0933-like protein	Leghemoglobin reductase (Precursor) GN=FLBR OS=Vigna unguiculata (Cowpea) PE=1 SV=1	--	--	dihydrolipoyl dehydrogenase precursor [Metarhizium acridum CQMa 102]
c150898.graph_c0_seq1	142	--	Molecular Function: ATP binding (GO:0005524);; Biological Process: obsolete ATP catabolic process (GO:0006200);; Molecular Function: maltose-transporting ATPase activity (GO:0015423);; Cellular Component: membrane (GO:0016020);;	--	[Q]	Secondary metabolites biosynthesis, transport and catabolism	ABC-2 type transporter;; ABC transporter	ABC transporter G family member 3 GN=F24D13.14 OS=Arabidopsis thaliana (Mouse-ear cress) PE=1 SV=2	--	--	hypothetical protein AMTR_s00072p00119650 [Amborella trichopoda]
c8811.graph_c0_seq1	97.4	--	--	K05759|1.03015e-28|bdi:100846284|K05759 profilin | (RefSeq) profilin-2	[Z]	Cytoskeleton	Profilin	Profilin OS=Musa acuminata (Banana) PE=1 SV=1	--	--	Profilin conserved site domain-containing protein [Rozella allomycis CSF55]
c310504.graph_c0_seq1	--	--	--	--	[R]	General function prediction only	Aspartyl protease;; Aspartyl protease;; gag-polyprotein putative aspartyl protease;; Retroviral aspartyl protease;; Retroviral aspartyl protease	--	--	--	PREDICTED: uncharacterized protein LOC103448851 [Malus domestica]
c367204.graph_c0_seq1	97.1	--	Cellular Component: nucleus (GO:0005634);; Molecular Function: transferase activity (GO:0016740);;	--	--	--	Glycosyltransferase like family 2;; Glycosyl transferase family group 2;; Glycosyl transferase family 21;; Glycosyl transferase family 2;; Chitin synthase	Probable xyloglucan glycosyltransferase 5 GN=CSLC5 OS=Arabidopsis thaliana (Mouse-ear cress) PE=1 SV=1	--	--	hypothetical protein AMTR_s00019p00171550 [Amborella trichopoda]
c340557.graph_c0_seq1	--	--	Biological Process: transcription, DNA-templated (GO:0006351);; Biological Process: embryo development (GO:0009790);; Biological Process: seed maturation (GO:0010431);; Biological Process: cellular process (GO:0044763);; Biological Process: shoot system development (GO:0048367);; Biological Process: regulation of developmental process (GO:0050793);; Biological Process: regulation of cellular proc…	--	--	--	B3 DNA binding domain	B3 domain-containing protein Os07g0679700 GN=OJ1205_F02.12 OS=Oryza sativa subsp. japonica (Rice) PE=2 SV=1	--	--	High-level expression of sugar-inducible gene 2, putative isoform 2 [Theobroma cacao]
c337809.graph_c0_seq1	--	--	Cellular Component: mitochondrial respiratory chain complex III (GO:0005750);; Biological Process: mitochondrial electron transport, ubiquinol to cytochrome c (GO:0006122);;	K00419|9.82597e-30|nnu:104588621|K00419 ubiquinol-cytochrome c reductase subunit 9 | (RefSeq) cytochrome b-c1 complex subunit 9-like	[C]	Energy production and conversion	Ubiquinol-cytochrome C reductase, UQCRX/QCR9 like	Cytochrome b-c1 complex subunit 9 OS=Solanum tuberosum (Potato) PE=1 SV=1	--	--	unknown [Picea sitchensis]
c347956.graph_c0_seq1	195	--	--	K18081|1.74913e-165|nnu:104612520|K18081 myotubularin-related protein 1/2 [EC:3.1.3.64 3.1.3.95] | (RefSeq) phosphatidylinositol-3-phosphatase myotubularin-1-like	[IU]	--	Myotubularin-like phosphatase domain	Phosphatidylinositol-3-phosphatase myotubularin-1 GN=MTM1 OS=Arabidopsis thaliana (Mouse-ear cress) PE=1 SV=1	--	--	PREDICTED: phosphatidylinositol-3-phosphatase myotubularin-1-like isoform X1 [Nelumbo nucifera]
c316443.graph_c0_seq1	63.9	--	--	--	[T]	Signal transduction mechanisms	Leucine Rich repeats (2 copies);; Leucine rich repeat;; Leucine Rich Repeat;; NB-ARC domain	Disease resistance protein RPM1 GN=F17A9.20 OS=Arabidopsis thaliana (Mouse-ear cress) PE=1 SV=1	--	--	putative CC-NBS-LRR protein [Pinus monticola]
c92896.graph_c0_seq1	--	--	Molecular Function: DNA binding (GO:0003677);; Molecular Function: DNA-binding transcription factor activity (GO:0003700);; Cellular Component: nucleus (GO:0005634);; Cellular Component: mitochondrion (GO:0005739);; Molecular Function: methyltransferase activity (GO:0008168);; Molecular Function: zinc ion binding (GO:0008270);; Biological Process: pollen germination (GO:0009846);; Biological Proc…	--	[R]	General function prediction only	--	PHD finger protein MALE STERILITY 1 GN=MS1 OS=Arabidopsis thaliana (Mouse-ear cress) PE=1 SV=1	--	--	hypothetical protein SELMODRAFT_31178, partial [Selaginella moellendorffii]
c332042.graph_c0_seq1	197	--	Cellular Component: nucleus (GO:0005634);; Cellular Component: plant-type cell wall (GO:0009505);; Molecular Function: pectinesterase activity (GO:0030599);; Biological Process: cell wall modification (GO:0042545);; Molecular Function: aspartyl esterase activity (GO:0045330);; Biological Process: pectin metabolic process (GO:0045488);;	K01051|1.35531e-161|atr:18422056|K01051 pectinesterase [EC:3.1.1.11] | (RefSeq) pectinesterase 31	--	--	Pectinesterase	Pectinesterase 31 GN=MXE2.5 OS=Arabidopsis thaliana (Mouse-ear cress) PE=1 SV=1	--	--	PREDICTED: pectinesterase 31 isoform X2 [Nelumbo nucifera]
c167916.graph_c1_seq1	--	--	--	--	--	--	Domain of unknown function (DUF4228)	Uncharacterized protein At1g66480 GN=At1g66480 OS=Arabidopsis thaliana (Mouse-ear cress) PE=2 SV=1	--	--	unknown [Picea sitchensis]
c310377.graph_c0_seq1	--	--	Molecular Function: binding (GO:0005488);;	--	[R]	General function prediction only	Reverse transcriptase (RNA-dependent DNA polymerase)	--	--	--	hypothetical protein VITISV_039520 [Vitis vinifera]
c183456.graph_c0_seq1	--	--	Molecular Function: binding (GO:0005488);; Biological Process: regulation of transcription, DNA-templated (GO:0006355);; Biological Process: tissue development (GO:0009888);;	--	--	--	--	Dof zinc finger protein PBF GN=PBF OS=Zea mays (Maize) PE=1 SV=1	--	--	Dof2 [Pinus pinaster]
c183964.graph_c0_seq1	--	--	--	--	[R]	General function prediction only	Reverse transcriptase (RNA-dependent DNA polymerase);; zinc-binding in reverse transcriptase	Endonuclease OS=Nicotiana tabacum (Common tobacco) PE=2 SV=1	--	--	PREDICTED: uncharacterized protein LOC103829866 [Brassica rapa]
c183077.graph_c0_seq1	--	--	--	--	[R]	General function prediction only	Ubiquitin family;; Domain of unknown function (DUF4283)	--	--	--	PREDICTED: uncharacterized protein LOC104901529 [Beta vulgaris subsp. vulgaris]
c158192.graph_c0_seq1	--	--	Biological Process: phosphatidylinositol biosynthetic process (GO:0006661);;	--	--	--	--	--	--	--	hypothetical protein PHAVU_011G019000g [Phaseolus vulgaris]
c326465.graph_c0_seq1	--	--	--	--	--	--	Stress responsive A/B Barrel Domain	--	--	--	unknown [Picea sitchensis]
c80867.graph_c1_seq1	82	--	Molecular Function: glycylpeptide N-tetradecanoyltransferase activity (GO:0004379);; Biological Process: N-terminal protein myristoylation (GO:0006499);; Molecular Function: N-acetyltransferase activity (GO:0008080);;	K00671|2.43156e-35|olu:OSTLU_31720|K00671 glycylpeptide N-tetradecanoyltransferase [EC:2.3.1.97] | (RefSeq) hypothetical protein	[I]	Lipid transport and metabolism	Myristoyl-CoA:protein N-myristoyltransferase, C-terminal domain	Glycylpeptide N-tetradecanoyltransferase 1 GN=NMT1 OS=Arabidopsis thaliana (Mouse-ear cress) PE=1 SV=2	--	--	predicted protein [Ostreococcus lucimarinus CCE9901]
c306201.graph_c0_seq1	--	--	--	--	--	--	Myb-like DNA-binding domain	Transcription factor BOA GN=F2O15.230 OS=Arabidopsis thaliana (Mouse-ear cress) PE=2 SV=1	--	--	PREDICTED: probable transcription factor GLK2 [Nelumbo nucifera]
c356578.graph_c0_seq1	217	--	Biological Process: MAPK cascade (GO:0000165);; Molecular Function: nucleotide binding (GO:0000166);; Molecular Function: GTPase activity (GO:0003924);; Molecular Function: obsolete signal transducer activity (GO:0004871);; Cellular Component: endoplasmic reticulum (GO:0005783);; Cellular Component: heterotrimeric G-protein complex (GO:0005834);; Biological Process: obsolete GTP catabolic process…	K04536|0|atr:18445842|K04536 guanine nucleotide-binding protein G(I)/G(S)/G(T) subunit beta-1 | (RefSeq) guanine nucleotide-binding protein subunit beta-2	[R]	General function prediction only	WD domain, G-beta repeat	Guanine nucleotide-binding protein subunit beta GN=GB1 OS=Solanum tuberosum (Potato) PE=2 SV=1	--	--	unknown [Picea sitchensis]
c330843.graph_c0_seq1	52	--	Molecular Function: transferase activity (GO:0016740);;	K00799|1.25338e-64|bvg:104898007|K00799 glutathione S-transferase [EC:2.5.1.18] | (RefSeq) glutathione S-transferase U17-like	[O]	Posttranslational modification, protein turnover, chaperones	Glutathione S-transferase, N-terminal domain;; Glutathione S-transferase, N-terminal domain;; Glutathione S-transferase, N-terminal domain;; Glutathione S-transferase, C-terminal domain;; Glutathione S-transferase, C-terminal domain	Glutathione S-transferase U16 GN=GSTU16 OS=Arabidopsis thaliana (Mouse-ear cress) PE=2 SV=1	--	--	tau class glutathione S-transferase [Pinus tabuliformis]
c175648.graph_c0_seq1	77.4	--	--	--	--	--	Isochorismatase family	Probable inactive nicotinamidase At3g16190 {ECO:0000305} OS=Arabidopsis thaliana (Mouse-ear cress) PE=2 SV=1	--	--	unknown [Picea sitchensis]
c328573.graph_c0_seq1	689	--	Molecular Function: translation elongation factor activity (GO:0003746);; Molecular Function: GTPase activity (GO:0003924);; Molecular Function: GTP binding (GO:0005525);; Cellular Component: nucleolus (GO:0005730);; Cellular Component: mitochondrion (GO:0005739);; Cellular Component: vacuole (GO:0005773);; Cellular Component: plasma membrane (GO:0005886);; Biological Process: obsolete GTP catabo…	K03231|0|pop:POPTR_0966s00200g|K03231 elongation factor 1-alpha | (RefSeq) hypothetical protein	[J]	Translation, ribosomal structure and biogenesis	Elongation factor Tu GTP binding domain;; Elongation factor Tu C-terminal domain;; Elongation factor Tu domain 2	Elongation factor 1-alpha GN=EF1 OS=Manihot esculenta (Cassava) PE=3 SV=1	--	--	unknown [Picea sitchensis]
c147723.graph_c0_seq1	--	--	--	--	[R]	General function prediction only	PPR repeat family	Putative pentatricopeptide repeat-containing protein At3g23330 GN=PCMP-H32 OS=Arabidopsis thaliana (Mouse-ear cress) PE=3 SV=1	--	--	unknown [Picea sitchensis]
c353919.graph_c0_seq1	113	--	Molecular Function: GTPase activator activity (GO:0008060);; Molecular Function: zinc ion binding (GO:0008270);; Biological Process: regulation of GTPase activity (GO:0032312);;	K12486|1.67893e-154|atr:18444622|K12486 stromal membrane-associated protein | (RefSeq) probable ADP-ribosylation factor GTPase-activating protein AGD11	[R]	General function prediction only	Putative GTPase activating protein for Arf;; C2 domain	Probable ADP-ribosylation factor GTPase-activating protein AGD11 GN=AGD11 OS=Arabidopsis thaliana (Mouse-ear cress) PE=2 SV=1	--	--	unknown [Picea sitchensis]
c325437.graph_c0_seq1	--	--	Molecular Function: calcium ion binding (GO:0005509);; Cellular Component: chloroplast thylakoid membrane (GO:0009535);; Cellular Component: photosystem II oxygen evolving complex (GO:0009654);; Biological Process: photosynthesis (GO:0015979);; Cellular Component: extrinsic component of membrane (GO:0019898);; Molecular Function: 2-alkenal reductase [NAD(P)] activity (GO:0032440);; Biological Pro…	K02717|1.82501e-72|csv:101214094|K02717 photosystem II oxygen-evolving enhancer protein 2 | (RefSeq) OEC23, OEE2, psbP; oxygen-evolving enhancer protein 2, chloroplastic-like	--	--	PsbP	Oxygen-evolving enhancer protein 2, chloroplastic (Precursor) GN=PSBP OS=Fritillaria agrestis (Stinkbells) PE=2 SV=1	--	--	unknown [Picea sitchensis]
c182391.graph_c0_seq1	566	--	--	K01952|0|egu:105034736|K01952 phosphoribosylformylglycinamidine synthase [EC:6.3.5.3] | (RefSeq) probable phosphoribosylformylglycinamidine synthase, chloroplastic/mitochondrial	[F]	Nucleotide transport and metabolism	CobB/CobQ-like glutamine amidotransferase domain;; AIR synthase related protein, C-terminal domain;; AIR synthase related protein, N-terminal domain	Probable phosphoribosylformylglycinamidine synthase, chloroplastic/mitochondrial (Precursor) GN=At1g74260 OS=Arabidopsis thaliana (Mouse-ear cress) PE=2 SV=3	--	--	PREDICTED: probable phosphoribosylformylglycinamidine synthase, chloroplastic/mitochondrial [Elaeis guineensis]
c313962.graph_c0_seq1	52	--	Molecular Function: DNA-binding transcription factor activity (GO:0003700);; Biological Process: regulation of transcription, DNA-templated (GO:0006355);; Molecular Function: zinc ion binding (GO:0008270);; Molecular Function: sequence-specific DNA binding (GO:0043565);;	--	[K]	Transcription	CCT motif;; tify domain;; GATA zinc finger;; Divergent CCT motif	GATA transcription factor 28 OS=Arabidopsis thaliana (Mouse-ear cress) PE=2 SV=1	--	--	unknown [Picea sitchensis]
c345061.graph_c0_seq1	132	--	--	K20298|0|vvi:100267922|K20298 vacuolar protein sorting-associated protein 52 | (RefSeq) vacuolar protein sorting-associated protein 52 A	[UZ]	--	Vps52 / Sac2 family;; Exocyst complex component Sec3	Vacuolar protein sorting-associated protein 52 A GN=F3I17.8 OS=Arabidopsis thaliana (Mouse-ear cress) PE=1 SV=1	--	--	PREDICTED: vacuolar protein sorting-associated protein 52 A [Vitis vinifera]
c304679.graph_c0_seq1	41.2	--	Biological Process: cellular process (GO:0009987);; Molecular Function: kinase activity (GO:0016301);;	--	--	--	Protein tyrosine kinase;; Protein kinase domain;; PAN-like domain;; Protein kinase domain;; Protein tyrosine kinase;; D-mannose binding lectin;; S-locus glycoprotein family	G-type lectin S-receptor-like serine/threonine-protein kinase At1g34300 (Precursor) GN=At1g34300 OS=Arabidopsis thaliana (Mouse-ear cress) PE=2 SV=1	--	--	lectin protein kinase [Populus trichocarpa]
c312081.graph_c0_seq1	188	--	--	--	--	--	BT1 family	Probable folate-biopterin transporter 2 GN=At5g25050 OS=Arabidopsis thaliana (Mouse-ear cress) PE=2 SV=1	--	--	PREDICTED: probable folate-biopterin transporter 2 [Musa acuminata subsp. malaccensis]
c47820.graph_c0_seq1	--	--	--	--	--	--	4F5 protein family	--	--	--	PREDICTED: uncharacterized protein LOC101214231 [Cucumis sativus]
c315701.graph_c0_seq1	303	--	Biological Process: karyogamy (GO:0000741);; Molecular Function: nucleic acid binding (GO:0003676);; Molecular Function: aspartate-tRNA ligase activity (GO:0004815);; Molecular Function: ATP binding (GO:0005524);; Cellular Component: cytosol (GO:0005829);; Biological Process: gluconeogenesis (GO:0006094);; Biological Process: glycolytic process (GO:0006096);; Biological Process: methylation-depen…	K01876|0|gmx:100811577|K01876 aspartyl-tRNA synthetase [EC:6.1.1.12] | (RefSeq) aspartate--tRNA ligase 2, cytoplasmic-like	[J]	Translation, ribosomal structure and biogenesis	tRNA synthetases class II (D, K and N);; OB-fold nucleic acid binding domain;; tRNA synthetases class II (D, K and N)	Asparagine--tRNA ligase, chloroplastic/mitochondrial (Precursor) GN=dl4685w OS=Arabidopsis thaliana (Mouse-ear cress) PE=2 SV=3	--	--	PREDICTED: aspartate--tRNA ligase, cytoplasmic-like [Glycine max]
c323353.graph_c0_seq1	--	--	--	--	[R]	General function prediction only	PPR repeat;; PPR repeat family;; PPR repeat;; Pentatricopeptide repeat domain;; Tetratricopeptide repeat;; Tetratricopeptide repeat;; Tetratricopeptide repeat	Pentatricopeptide repeat-containing protein At4g02750 GN=PCMP-H24 OS=Arabidopsis thaliana (Mouse-ear cress) PE=3 SV=1	--	--	unknown [Picea sitchensis]
c105213.graph_c0_seq1	118	--	Biological Process: cellular process (GO:0009987);; Molecular Function: metal ion binding (GO:0046872);;	K20523|7.60485e-144|gra:105768862|K20523 SH3 domain-containing YSC84-like protein 1 | (RefSeq) uncharacterized LOC105768862	[S]	Function unknown	Family of unknown function (DUF500);; FYVE zinc finger	1-phosphatidylinositol-3-phosphate 5-kinase FAB1B GN=FAB1B OS=Arabidopsis thaliana (Mouse-ear cress) PE=2 SV=1	--	--	unknown [Picea sitchensis]
c334222.graph_c0_seq1	86.3	--	Molecular Function: ATP binding (GO:0005524);; Biological Process: defense response (GO:0006952);; Biological Process: signal transduction (GO:0007165);; Molecular Function: nucleoside-triphosphatase activity (GO:0017111);; Molecular Function: ADP binding (GO:0043531);;	--	--	--	Leucine rich repeat;; Leucine Rich repeats (2 copies);; Leucine Rich Repeat;; NB-ARC domain	TMV resistance protein N GN=N OS=Nicotiana glutinosa (Tobacco) PE=1 SV=1	--	--	unknown [Picea sitchensis]
c343449.graph_c0_seq1	--	--	--	--	--	--	SWIM zinc finger	--	--	--	hypothetical protein AMTR_s00078p00196690 [Amborella trichopoda]
c344446.graph_c0_seq1	186	--	Cellular Component: nucleus (GO:0005634);; Cellular Component: vacuole (GO:0005773);; Cellular Component: peroxisome (GO:0005777);; Cellular Component: chloroplast stroma (GO:0009570);; Molecular Function: FMN binding (GO:0010181);; Cellular Component: membrane (GO:0016020);; Cellular Component: cytosolic ribosome (GO:0022626);; Cellular Component: apoplast (GO:0048046);; Molecular Function: very…	K11517|3.68019e-128|pxb:103945960|K11517 (S)-2-hydroxy-acid oxidase [EC:1.1.3.15] | (RefSeq) peroxisomal (S)-2-hydroxy-acid oxidase-like	[C]	Energy production and conversion	FMN-dependent dehydrogenase;; FMN-dependent dehydrogenase;; IMP dehydrogenase / GMP reductase domain;; Conserved region in glutamate synthase;; Nitronate monooxygenase	Peroxisomal (S)-2-hydroxy-acid oxidase OS=Spinacia oleracea (Spinach) PE=1 SV=1	--	--	unknown [Picea sitchensis]
c328589.graph_c0_seq1	178	--	Molecular Function: catalytic activity (GO:0003824);; Biological Process: metabolic process (GO:0008152);; Cellular Component: chloroplast (GO:0009507);;	--	--	--	Enolase C-terminal domain-like;; Mandelate racemase / muconate lactonizing enzyme, C-terminal domain;; Mandelate racemase / muconate lactonizing enzyme, N-terminal domain;; Methylaspartate ammonia-lyase C-terminus	L-Ala-D/L-amino acid epimerase GN=POPTR_0012s05040g OS=Populus trichocarpa (Western balsam poplar) PE=3 SV=2	--	--	PREDICTED: L-Ala-D/L-amino acid epimerase [Nicotiana tomentosiformis]
c308292.graph_c0_seq1	68.9	--	Cellular Component: Golgi apparatus (GO:0005794);; Cellular Component: plasma membrane (GO:0005886);; Molecular Function: zinc ion binding (GO:0008270);; Biological Process: plant-type primary cell wall biogenesis (GO:0009833);; Cellular Component: integral component of membrane (GO:0016021);; Molecular Function: cellulose synthase (UDP-forming) activity (GO:0016760);; Biological Process: cellulo…	K10999|0|vvi:100254408|K10999 cellulose synthase A [EC:2.4.1.12] | (RefSeq) cellulose synthase A catalytic subunit 1 [UDP-forming]	--	--	Cellulose synthase;; Glycosyl transferase family group 2;; Glycosyltransferase like family 2	Probable cellulose synthase A catalytic subunit 1 [UDP-forming] OS=Oryza sativa subsp. japonica (Rice) PE=2 SV=1	--	--	cellulose synthase catalytic subunit [Cunninghamia lanceolata]
c124778.graph_c0_seq1	195	--	Molecular Function: GTP binding (GO:0005525);;	--	[R]	General function prediction only	50S ribosome-binding GTPase;; GTP-binding GTPase N-terminal	GTP-binding protein At3g49725, chloroplastic (Precursor) GN=At3g49725 OS=Arabidopsis thaliana (Mouse-ear cress) PE=2 SV=2	--	--	PREDICTED: GTP-binding protein At3g49725, chloroplastic [Nelumbo nucifera]
c318190.graph_c0_seq1	78.6	--	--	--	[I]	Lipid transport and metabolism	--	Caffeoylshikimate esterase GN=CSE OS=Arabidopsis thaliana (Mouse-ear cress) PE=1 SV=1	--	--	Monoglyceride lipase [Medicago truncatula]
c306204.graph_c0_seq1	154	--	Cellular Component: intracellular (GO:0005622);; Biological Process: cellular process (GO:0009987);;	K08770|1.56427e-48|pmum:103324495|K08770 ubiquitin C | (RefSeq) polyubiquitin-A	[OR]	--	Ubiquitin family;; Ubiquitin-2 like Rad60 SUMO-like;; Ubiquitin-like domain	NEDD8-like protein RUB2 (Precursor) GN=T20F21.24 OS=Arabidopsis thaliana (Mouse-ear cress) PE=1 SV=3	--	--	polyubiquitin [Bathycoccus prasinos]
c181117.graph_c0_seq1	--	--	Molecular Function: DNA binding (GO:0003677);; Biological Process: response to hormone (GO:0009725);; Biological Process: response to lipid (GO:0033993);; Biological Process: response to oxygen-containing compound (GO:1901700);;	--	--	--	ZF-HD protein dimerisation region;; Herpesvirus UL36 tegument protein	Mini zinc finger protein 1 GN=MIF1 OS=Arabidopsis thaliana (Mouse-ear cress) PE=1 SV=1	--	--	unknown [Picea sitchensis]
c357073.graph_c0_seq1	120	--	Molecular Function: protein serine/threonine phosphatase activity (GO:0004722);; Cellular Component: nucleus (GO:0005634);; Biological Process: protein dephosphorylation (GO:0006470);; Cellular Component: chloroplast (GO:0009507);; Biological Process: photosynthesis (GO:0015979);; Cellular Component: intracellular organelle part (GO:0044446);; Molecular Function: metal ion binding (GO:0046872);;	--	[T]	Signal transduction mechanisms	Protein phosphatase 2C;; Protein phosphatase 2C	Protein phosphatase 2C 57 GN=PPH1 OS=Arabidopsis thaliana (Mouse-ear cress) PE=2 SV=2	--	--	unknown [Picea sitchensis]
c330670.graph_c0_seq1	--	--	--	--	--	--	Double-stranded RNA binding motif;; Double-stranded RNA binding motif	Double-stranded RNA-binding protein 5 OS=Oryza sativa subsp. japonica (Rice) PE=2 SV=1	--	--	PREDICTED: double-stranded RNA-binding protein 8-like [Elaeis guineensis]
c41670.graph_c0_seq1	--	--	Molecular Function: binding (GO:0005488);; Biological Process: macromolecule metabolic process (GO:0043170);; Biological Process: primary metabolic process (GO:0044238);;	--	[R]	General function prediction only	--	--	--	--	PREDICTED: uncharacterized protein LOC104901471 [Beta vulgaris subsp. vulgaris]
c117680.graph_c0_seq1	192	--	Molecular Function: copper ion binding (GO:0005507);; Biological Process: pentose-phosphate shunt (GO:0006098);; Biological Process: aromatic amino acid family biosynthetic process (GO:0009073);; Cellular Component: chloroplast stroma (GO:0009570);; Cellular Component: thylakoid (GO:0009579);; Biological Process: chloroplast organization (GO:0009658);; Biological Process: embryo development (GO:0…	K02838|1.95275e-87|nnu:104596501|K02838 ribosome recycling factor | (RefSeq) ribosome-recycling factor, chloroplastic	[J]	Translation, ribosomal structure and biogenesis	Ribosome recycling factor	Ribosome-recycling factor, chloroplastic (Precursor) GN=RRF OS=Spinacia oleracea (Spinach) PE=1 SV=1	--	--	unknown [Picea sitchensis]
c137704.graph_c1_seq1	--	--	--	K19027|1.79838e-07|nnu:104592245|K19027 zinc finger FYVE domain-containing protein 26 | (RefSeq) uncharacterized LOC104592245	--	--	--	--	--	--	PREDICTED: uncharacterized protein LOC104592245 [Nelumbo nucifera]
c233728.graph_c0_seq1	72	--	--	--	--	--	--	--	--	--	hypothetical protein AURANDRAFT_23968 [Aureococcus anophagefferens]
c168391.graph_c0_seq1	109	--	--	K14638|0|egu:105054447|K14638 solute carrier family 15 (peptide/histidine transporter), member 3/4 | (RefSeq) protein NRT1/ PTR FAMILY 5.2	[E]	Amino acid transport and metabolism	POT family	Protein NRT1/ PTR FAMILY 5.2 GN=MCL19.10 OS=Arabidopsis thaliana (Mouse-ear cress) PE=2 SV=1	--	--	PREDICTED: protein NRT1/ PTR FAMILY 5.2-like [Elaeis guineensis]
c353914.graph_c0_seq1	--	--	Biological Process: cellular biosynthetic process (GO:0044249);; Biological Process: metabolic process (GO:0044710);; Biological Process: carbohydrate metabolic process (GO:0044723);; Biological Process: organic substance biosynthetic process (GO:1901576);;	--	--	--	Rhodanese-like domain	Calcium sensing receptor, chloroplastic (Precursor) GN=MYJ24.5 OS=Arabidopsis thaliana (Mouse-ear cress) PE=1 SV=1	--	--	PREDICTED: uncharacterized protein LOC103707741 [Phoenix dactylifera]
c305991.graph_c0_seq1	--	--	--	--	[R]	General function prediction only	PPR repeat family;; PPR repeat	Pentatricopeptide repeat-containing protein At2g13600 GN=PCMP-E76 OS=Arabidopsis thaliana (Mouse-ear cress) PE=3 SV=1	--	--	Pentatricopeptide repeat (PPR) superfamily protein [Theobroma cacao]
c135801.graph_c2_seq1	--	--	Biological Process: transport (GO:0006810);; Cellular Component: membrane (GO:0016020);;	K15382|1.73713e-09|egr:104443093|K15382 solute carrier family 50 (sugar transporter) | (RefSeq) bidirectional sugar transporter SWEET4	[R]	General function prediction only	--	Bidirectional sugar transporter SWEET1a OS=Oryza sativa subsp. japonica (Rice) PE=2 SV=1	--	--	unknown [Picea sitchensis]
c319096.graph_c0_seq1	--	--	--	--	[R]	General function prediction only	--	--	--	--	hypothetical protein MTR_5g051000 [Medicago truncatula]
c170882.graph_c0_seq1	65.1	--	--	--	[W]	Extracellular structures	Collagen triple helix repeat (20 copies);; Fibrillar collagen C-terminal domain	--	--	--	hypothetical protein COCSUDRAFT_40018 [Coccomyxa subellipsoidea C-169]
c348731.graph_c0_seq1	52	--	Biological Process: metal ion transport (GO:0030001);; Molecular Function: metal ion binding (GO:0046872);;	--	[P]	Inorganic ion transport and metabolism	Cyclin-dependent kinase regulatory subunit	Heavy metal-associated isoprenylated plant protein 26 (Precursor) GN=F20M13.140 OS=Arabidopsis thaliana (Mouse-ear cress) PE=1 SV=1	--	--	unknown [Picea sitchensis]
c27195.graph_c0_seq1	58.9	--	Molecular Function: RNA binding (GO:0003723);; Molecular Function: RNA-directed DNA polymerase activity (GO:0003964);; Biological Process: RNA-dependent DNA biosynthetic process (GO:0006278);;	--	[R]	General function prediction only	--	--	--	--	pol-like protein, partial [Athyrium sinense]
c336607.graph_c0_seq1	--	--	--	--	--	--	--	--	--	--	unknown [Picea sitchensis]
c112816.graph_c0_seq1	--	--	Biological Process: biosynthetic process (GO:0009058);; Molecular Function: strictosidine synthase activity (GO:0016844);;	--	--	--	--	--	--	--	unknown [Picea sitchensis]
c95275.graph_c0_seq1	--	--	--	--	--	--	--	--	--	--	hypothetical protein GUITHDRAFT_65101, partial [Guillardia theta CCMP2712]
c139444.graph_c3_seq1	--	--	Molecular Function: ATP binding (GO:0005524);; Biological Process: obsolete ATP catabolic process (GO:0006200);; Biological Process: ATP biosynthetic process (GO:0006754);; Biological Process: cation transport (GO:0006812);; Molecular Function: proton-exporting ATPase activity, phosphorylative mechanism (GO:0008553);; Cellular Component: integral component of membrane (GO:0016021);; Molecular Fun…	K01535|9.78996e-25|cam:101496593|K01535 H+-transporting ATPase [EC:3.6.3.6] | (RefSeq) ATPase 8, plasma membrane-type	[P]	Inorganic ion transport and metabolism	Cation transporter/ATPase, N-terminus	Plasma membrane ATPase 4 GN=PMA4 OS=Nicotiana plumbaginifolia (Leadwort-leaved tobacco) PE=2 SV=1	--	--	unnamed protein product [Coffea canephora]
c209774.graph_c0_seq1	--	--	Molecular Function: organic cyclic compound binding (GO:0097159);; Molecular Function: heterocyclic compound binding (GO:1901363);;	--	[R]	General function prediction only	--	--	--	--	hypothetical protein VITISV_010421 [Vitis vinifera]
c101262.graph_c0_seq1	--	--	--	--	--	--	--	--	--	--	putative gag-pol polyprotein [Picea abies]
c310333.graph_c0_seq1	671	--	Biological Process: proteolysis (GO:0006508);; Molecular Function: metallopeptidase activity (GO:0008237);; Molecular Function: zinc ion binding (GO:0008270);;	K01256|0|pda:103705481|K01256 aminopeptidase N [EC:3.4.11.2] | (RefSeq) puromycin-sensitive aminopeptidase	[EO]	--	Peptidase family M1;; Domain of unknown function (DUF3458);; Peptidase MA superfamily;; Domain of unknown function (DUF3458)	Puromycin-sensitive aminopeptidase GN=MPA1 OS=Arabidopsis thaliana (Mouse-ear cress) PE=1 SV=1	--	--	unknown [Picea sitchensis]
c164347.graph_c0_seq1	--	--	Molecular Function: obsolete ubiquitin thiolesterase activity (GO:0004221);; Biological Process: ubiquitin-dependent protein catabolic process (GO:0006511);; Molecular Function: cysteine-type peptidase activity (GO:0008234);;	K11838|2.92536e-10|cic:CICLE_v10027709mg|K11838 ubiquitin carboxyl-terminal hydrolase 7 [EC:3.4.19.12] | (RefSeq) hypothetical protein	[O]	Posttranslational modification, protein turnover, chaperones	--	Ubiquitin carboxyl-terminal hydrolase 13 GN=UBP13 OS=Arabidopsis thaliana (Mouse-ear cress) PE=1 SV=1	--	--	hypothetical protein CISIN_1g0374612mg, partial [Citrus sinensis]
c160946.graph_c0_seq1	75.1	--	--	K05760|1.41456e-12|mis:MICPUN_57546|K05760 paxillin | (RefSeq) hypothetical protein	[TZR]	--	LIM domain	--	--	--	hypothetical protein RO3G_01271 [Rhizopus delemar RA 99-880]
c356837.graph_c0_seq1	--	--	Cellular Component: chloroplast thylakoid membrane (GO:0009535);; Biological Process: photosynthesis, light harvesting (GO:0009765);; Molecular Function: chlorophyll binding (GO:0016168);; Cellular Component: light-harvesting complex (GO:0030076);; Molecular Function: metal ion binding (GO:0046872);;	K08908|1.28173e-39|zma:100191715|K08908 light-harvesting complex I chlorophyll a/b binding protein 2 | (RefSeq) GRMZM2G038519; chlorophyll a-b binding protein	--	--	Chlorophyll A-B binding protein	Chlorophyll a-b binding protein, chloroplastic (Precursor) OS=Petunia hybrida (Petunia) PE=2 SV=1	--	--	Type II chlorophyll a /b-binding protein [Pinus sylvestris]
c356312.graph_c0_seq1	60.8	--	Molecular Function: potassium channel activity (GO:0005267);; Molecular Function: calcium ion binding (GO:0005509);; Cellular Component: integral component of membrane (GO:0016021);; Biological Process: potassium ion transmembrane transport (GO:0071805);;	K05389|3.58872e-160|cam:101497873|K05389 potassium channel subfamily K, other eukaryote | (RefSeq) two-pore potassium channel 3	[P]	Inorganic ion transport and metabolism	Ion channel	Two-pore potassium channel 3 GN=F15J5.130 OS=Arabidopsis thaliana (Mouse-ear cress) PE=2 SV=1	--	--	unknown [Picea sitchensis]
c246186.graph_c0_seq1	--	--	--	K01874|4.54674e-08|cre:CHLREDRAFT_97144|K01874 methionyl-tRNA synthetase [EC:6.1.1.10] | (RefSeq) hypothetical protein	[J]	Translation, ribosomal structure and biogenesis	--	--	--	--	predicted protein [Chlamydomonas reinhardtii]
c351579.graph_c0_seq1	464	--	Molecular Function: methionine adenosyltransferase activity (GO:0004478);; Molecular Function: copper ion binding (GO:0005507);; Molecular Function: ATP binding (GO:0005524);; Cellular Component: cytosol (GO:0005829);; Cellular Component: plasma membrane (GO:0005886);; Biological Process: S-adenosylmethionine biosynthetic process (GO:0006556);; Biological Process: polyamine catabolic process (GO:…	K00789|0|nnu:104604526|K00789 S-adenosylmethionine synthetase [EC:2.5.1.6] | (RefSeq) S-adenosylmethionine synthase 1	[H]	Coenzyme transport and metabolism	S-adenosylmethionine synthetase, C-terminal domain;; S-adenosylmethionine synthetase, central domain;; S-adenosylmethionine synthetase, N-terminal domain	S-adenosylmethionine synthase 1 GN=METK1 OS=Picea sitchensis (Sitka spruce) PE=2 SV=1	--	--	S-adenosylmethionine synthase 1 [Pinus pinaster]
c123249.graph_c0_seq1	--	--	Cellular Component: ribosome (GO:0005840);;	K19033|1.17129e-14|rcu:8284378|K19033 RPS31; 30S ribosomal protein S31 | (RefSeq) 30S ribosomal protein S31, mitochondrial	--	--	--	30S ribosomal protein S31, mitochondrial (Precursor) GN=OJ1439_F07.33 OS=Oryza sativa subsp. japonica (Rice) PE=3 SV=2	--	--	unknown [Picea sitchensis]
c316766.graph_c0_seq1	--	--	--	--	[O]	Posttranslational modification, protein turnover, chaperones	Xylanase inhibitor C-terminal;; Xylanase inhibitor N-terminal;; Eukaryotic aspartyl protease	Aspartic proteinase nepenthesin-2 (Precursor) GN=nep2 OS=Nepenthes gracilis (Slender pitcher plant) PE=1 SV=1	--	--	unknown [Picea sitchensis]
c126499.graph_c2_seq1	95.1	--	--	K00234|8.50431e-17|gsl:Gasu_13120|K00234 succinate dehydrogenase (ubiquinone) flavoprotein subunit [EC:1.3.5.1] | (RefSeq) succinate dehydrogenase (ubiquinone) flavoprotein subunit isoform 1	[C]	Energy production and conversion	Fumarate reductase flavoprotein C-term	Succinate dehydrogenase [ubiquinone] flavoprotein subunit 2, mitochondrial (Precursor) GN=SDH1-2 OS=Arabidopsis thaliana (Mouse-ear cress) PE=1 SV=1	--	--	succinate dehydrogenase flavoprotein subunit [Saccharomyces cerevisiae RM11-1a]
c170675.graph_c0_seq1	--	--	Molecular Function: DNA binding (GO:0003677);; Molecular Function: chromatin binding (GO:0003682);;	--	--	--	--	--	--	--	unknown [Picea sitchensis]
c364815.graph_c0_seq1	--	--	--	--	--	--	Mitochondrial ATPase inhibitor, IATP	--	--	--	PREDICTED: uncharacterized protein At2g27730, mitochondrial-like [Populus euphratica]
c153219.graph_c0_seq1	--	--	--	--	--	--	Reverse transcriptase-like	--	--	--	--
c165501.graph_c0_seq1	--	--	Molecular Function: nucleic acid binding (GO:0003676);; Biological Process: DNA metabolic process (GO:0006259);;	K03006|3.88941e-25|adu:107466525|K03006 DNA-directed RNA polymerase II subunit RPB1 [EC:2.7.7.6] | (RefSeq) DNA-directed RNA polymerase II subunit 1-like	[R]	General function prediction only	Reverse transcriptase (RNA-dependent DNA polymerase)	Endonuclease OS=Nicotiana tabacum (Common tobacco) PE=2 SV=1	--	--	reverse transcriptase, partial [Sciadopitys verticillata]
c206679.graph_c0_seq1	--	--	Biological Process: response to stress (GO:0006950);;	--	--	--	Universal stress protein family	--	--	--	hypothetical protein JCGZ_14017 [Jatropha curcas]
c352270.graph_c0_seq1	56.2	--	Molecular Function: magnesium ion transmembrane transporter activity (GO:0015095);; Biological Process: magnesium ion transport (GO:0015693);; Cellular Component: membrane (GO:0016020);; Biological Process: response to stimulus (GO:0050896);; Biological Process: transmembrane transport (GO:0055085);;	--	[P]	Inorganic ion transport and metabolism	CorA-like Mg2+ transporter protein	Magnesium transporter MRS2-3 GN=MMB12.11 OS=Arabidopsis thaliana (Mouse-ear cress) PE=2 SV=1	--	--	unknown [Picea sitchensis]
c341166.graph_c0_seq1	375	--	Biological Process: nuclear-transcribed mRNA catabolic process, exonucleolytic (GO:0000291);; Molecular Function: nucleic acid binding (GO:0003676);; Molecular Function: 5'-3' exoribonuclease activity (GO:0004534);; Cellular Component: nucleus (GO:0005634);; Cellular Component: cytosol (GO:0005829);; Biological Process: DNA methylation (GO:0006306);; Biological Process: chromatin organization (GO…	K20553|0|rcu:8288429|K20553 5'-3' exoribonuclease 4 [EC:3.1.13.-] | (RefSeq) 5'-3' exoribonuclease 4	[LA]	--	XRN 5'-3' exonuclease N-terminus;; Zinc knuckle	5&apos;-3&apos; exoribonuclease 4 GN=F20D21.30 OS=Arabidopsis thaliana (Mouse-ear cress) PE=2 SV=1	--	--	5&apos;-&gt;3&apos; exoribonuclease, putative [Ricinus communis]
c26952.graph_c0_seq1	--	--	Cellular Component: membrane (GO:0016020);; Cellular Component: intracellular membrane-bounded organelle (GO:0043231);; Cellular Component: cytoplasmic part (GO:0044444);; Cellular Component: cell periphery (GO:0071944);;	K15102|4.68501e-51|pmum:103330273|K15102 solute carrier family 25 (mitochondrial phosphate transporter), member 3 | (RefSeq) mitochondrial phosphate carrier protein 3, mitochondrial	[C]	Energy production and conversion	--	Mitochondrial phosphate carrier protein 3, mitochondrial (Precursor) GN=MUA22_4 OS=Arabidopsis thaliana (Mouse-ear cress) PE=1 SV=1	--	--	PREDICTED: mitochondrial phosphate carrier protein 3, mitochondrial [Prunus mume]
c324140.graph_c0_seq1	--	--	--	--	--	--	Phloem protein 2	F-box protein PP2-A15 GN=PP2A15 OS=Arabidopsis thaliana (Mouse-ear cress) PE=2 SV=1	--	--	unknown [Picea sitchensis]
c365745.graph_c0_seq1	171	--	Biological Process: protein targeting (GO:0006605);; Biological Process: amino acid transport (GO:0006865);; Cellular Component: chloroplast envelope (GO:0009941);; Biological Process: membrane organization (GO:0016044);; Biological Process: cytosolic transport (GO:0016482);; Molecular Function: hydrolase activity (GO:0016787);; Biological Process: regulation of programmed cell death (GO:0043067)…	--	[J]	Translation, ribosomal structure and biogenesis	Amidase;; TPR repeat;; Tetratricopeptide repeat;; Tetratricopeptide repeat;; Tetratricopeptide repeat;; Tetratricopeptide repeat;; Tetratricopeptide repeat	Outer envelope protein 64, mitochondrial GN=T5E8.220 OS=Arabidopsis thaliana (Mouse-ear cress) PE=1 SV=1	--	--	hypothetical protein AMTR_s00010p00149200 [Amborella trichopoda]
c216680.graph_c0_seq1	91.7	--	Molecular Function: translation initiation factor activity (GO:0003743);; Molecular Function: ATP binding (GO:0005524);; Cellular Component: cytoplasm (GO:0005737);; Biological Process: translational initiation (GO:0006413);; Molecular Function: ATP-dependent helicase activity (GO:0008026);;	K13025|2.68737e-20|mis:MICPUN_97077|K13025 ATP-dependent RNA helicase [EC:3.6.4.13] | (RefSeq) hypothetical protein	[J]	Translation, ribosomal structure and biogenesis	Helicase conserved C-terminal domain	DEAD-box ATP-dependent RNA helicase 2 OS=Oryza sativa subsp. japonica (Rice) PE=2 SV=1	--	--	hypothetical protein COCHEDRAFT_1020356 [Bipolaris maydis C5]
c115836.graph_c0_seq1	--	--	Molecular Function: ATP binding (GO:0005524);; Cellular Component: plasma membrane (GO:0005886);; Biological Process: obsolete ATP catabolic process (GO:0006200);; Biological Process: auxin efflux (GO:0010315);; Molecular Function: auxin efflux transmembrane transporter activity (GO:0010329);; Biological Process: basipetal auxin transport (GO:0010540);; Biological Process: acropetal auxin transpo…	K05658|3.9863e-68|jcu:105642300|K05658 ATP-binding cassette, subfamily B (MDR/TAP), member 1 [EC:3.6.3.44] | (RefSeq) ABC transporter B family member 15-like	[Q]	Secondary metabolites biosynthesis, transport and catabolism	ABC transporter transmembrane region	Putative multidrug resistance protein GN=OSJNBb0031B09.19 OS=Oryza sativa subsp. japonica (Rice) PE=3 SV=1	--	--	PREDICTED: ABC transporter B family member 15-like isoform X2 [Nelumbo nucifera]
c313999.graph_c0_seq1	292	--	Biological Process: mRNA splicing, via spliceosome (GO:0000398);; Molecular Function: structural constituent of cytoskeleton (GO:0005200);; Cellular Component: nucleolus (GO:0005730);; Biological Process: DNA methylation (GO:0006306);; Biological Process: mitotic recombination (GO:0006312);; Biological Process: methylation-dependent chromatin silencing (GO:0006346);; Biological Process: reciproca…	K11340|0|atr:18427932|K11340 actin-like protein 6A | (RefSeq) actin-related protein 4	[Z]	Cytoskeleton	Actin	Actin-related protein 4 GN=ARP4 OS=Arabidopsis thaliana (Mouse-ear cress) PE=1 SV=1	--	--	hypothetical protein AMTR_s00110p00032330 [Amborella trichopoda]
c329974.graph_c0_seq1	100	--	Molecular Function: protein kinase activity (GO:0004672);;	--	--	--	Protein tyrosine kinase;; Protein kinase domain;; Chitinase class I	Probable LRR receptor-like serine/threonine-protein kinase At1g56130 (Precursor) GN=At1g56130 OS=Arabidopsis thaliana (Mouse-ear cress) PE=2 SV=2	--	--	PREDICTED: probable LRR receptor-like serine/threonine-protein kinase At1g56140 [Phoenix dactylifera]
c331082.graph_c0_seq1	308	--	Molecular Function: GTP binding (GO:0005525);; Cellular Component: vacuole (GO:0005773);; Cellular Component: plasma membrane (GO:0005886);; Biological Process: small GTPase mediated signal transduction (GO:0007264);; Biological Process: protein transport (GO:0015031);; Cellular Component: cytoplasmic vesicle (GO:0016023);;	K07874|8.98797e-121|vvi:100248422|K07874 Ras-related protein Rab-1A | (RefSeq) GTP-binding protein YPTM2	[TU]	--	Ras family;; Miro-like protein;; ADP-ribosylation factor family;; Gtr1/RagA G protein conserved region;; Signal recognition particle receptor beta subunit;; Elongation factor Tu GTP binding domain;; 50S ribosome-binding GTPase	Ras-related protein RIC1 OS=Oryza sativa subsp. japonica (Rice) PE=2 SV=2	--	--	unknown [Picea sitchensis]
c201620.graph_c0_seq1	--	--	--	--	--	--	Zinc knuckle	--	--	--	--
c303376.graph_c0_seq1	86.7	--	Molecular Function: nucleotide binding (GO:0000166);; Cellular Component: chloroplast (GO:0009507);; Biological Process: embryo development (GO:0009790);; Biological Process: post-embryonic development (GO:0009791);; Biological Process: cellular process (GO:0009987);; Biological Process: reproductive structure development (GO:0048608);;	K14164|3.1195e-145|bdi:100842002|K14164 glycyl-tRNA synthetase [EC:6.1.1.14] | (RefSeq) glycine--tRNA ligase, chloroplastic/mitochondrial 2	--	--	Glycyl-tRNA synthetase alpha subunit;; Glycyl-tRNA synthetase alpha subunit;; Glycyl-tRNA synthetase beta subunit;; Glycyl-tRNA synthetase beta subunit	Glycine--tRNA ligase 2, chloroplastic/mitochondrial (Precursor) GN=T17F15.20 OS=Arabidopsis thaliana (Mouse-ear cress) PE=2 SV=1	--	--	PREDICTED: glycine--tRNA ligase 2, chloroplastic/mitochondrial, partial [Brachypodium distachyon]
c365081.graph_c0_seq1	--	--	--	--	--	--	--	--	--	--	PREDICTED: uncharacterized protein LOC104587893 isoform X7 [Nelumbo nucifera]
c358104.graph_c0_seq1	158	--	Molecular Function: ubiquitin-protein transferase activity (GO:0004842);; Cellular Component: cytosol (GO:0005829);; Biological Process: fatty acid beta-oxidation (GO:0006635);; Biological Process: protein ubiquitination (GO:0016567);; Biological Process: protein deubiquitination (GO:0016579);; Biological Process: proteasome-mediated ubiquitin-dependent protein catabolic process (GO:0043161);; Bi…	K04649|2.69432e-97|osa:4327237|K04649 ubiquitin-conjugating enzyme (huntingtin interacting protein 2) [EC:2.3.2.23] | (RefSeq) P0482D04.9; ubiquitin-conjugating enzyme E2 27	[O]	Posttranslational modification, protein turnover, chaperones	Ubiquitin-conjugating enzyme;; UBA/TS-N domain	Ubiquitin-conjugating enzyme E2 27 GN=K3K7.1 OS=Arabidopsis thaliana (Mouse-ear cress) PE=2 SV=1	--	--	unknown [Picea sitchensis]
c300157.graph_c0_seq1	--	--	--	--	--	--	KIP1-like protein	--	--	--	PREDICTED: putative WEB family protein At1g65010, chloroplastic [Nicotiana tomentosiformis]
c323704.graph_c0_seq1	253	--	Molecular Function: fructose-bisphosphate aldolase activity (GO:0004332);; Biological Process: glycolytic process (GO:0006096);; Biological Process: pentose-phosphate shunt (GO:0006098);; Biological Process: rRNA processing (GO:0006364);; Biological Process: glycine catabolic process (GO:0006546);; Biological Process: unsaturated fatty acid biosynthetic process (GO:0006636);; Biological Process: …	K01623|6.62488e-180|nnu:104607517|K01623 fructose-bisphosphate aldolase, class I [EC:4.1.2.13] | (RefSeq) fructose-bisphosphate aldolase 1, chloroplastic-like	[G]	Carbohydrate transport and metabolism	Fructose-bisphosphate aldolase class-I;; Fructose-bisphosphate aldolase class-I	Probable fructose-bisphosphate aldolase 2, chloroplastic (Precursor) GN=FBA2 OS=Arabidopsis thaliana (Mouse-ear cress) PE=1 SV=2	--	--	unknown [Picea sitchensis]
c337734.graph_c0_seq1	--	--	Cellular Component: photosystem II (GO:0009523);; Cellular Component: chloroplast thylakoid membrane (GO:0009535);; Biological Process: photosynthesis (GO:0015979);;	--	--	--	Photosystem II reaction centre X protein (PsbX)	--	--	--	unknown [Picea sitchensis]
c183591.graph_c0_seq1	--	--	Biological Process: defense response (GO:0006952);; Molecular Function: ADP binding (GO:0043531);;	--	--	--	NB-ARC domain;; TIR domain;; NACHT domain;; TIR domain;; TIR domain	TMV resistance protein N GN=N OS=Nicotiana glutinosa (Tobacco) PE=1 SV=1	--	--	unknown [Picea sitchensis]
c358409.graph_c0_seq1	552	--	Molecular Function: phosphoglycerate kinase activity (GO:0004618);; Molecular Function: ATP binding (GO:0005524);; Cellular Component: cell wall (GO:0005618);; Cellular Component: nucleus (GO:0005634);; Cellular Component: mitochondrion (GO:0005739);; Biological Process: glycolytic process (GO:0006096);; Biological Process: response to cold (GO:0009409);; Cellular Component: chloroplast stroma (G…	K00927|0|sind:105175092|K00927 phosphoglycerate kinase [EC:2.7.2.3] | (RefSeq) phosphoglycerate kinase, chloroplastic	[G]	Carbohydrate transport and metabolism	Phosphoglycerate kinase	Phosphoglycerate kinase, chloroplastic (Precursor) OS=Nicotiana tabacum (Common tobacco) PE=1 SV=1	--	--	phosphoglycerate kinase 1 [Pinus massoniana]
c240927.graph_c0_seq1	--	--	Molecular Function: dioxygenase activity (GO:0051213);;	--	[QR]	--	--	Hyoscyamine 6-dioxygenase GN=H6H OS=Hyoscyamus niger (Black henbane) PE=1 SV=1	--	--	2-oxoglutarate ferrous-dependent oxygenase [Picea omorika]
c325296.graph_c0_seq1	267	--	Molecular Function: acid-amino acid ligase activity (GO:0016881);;	K06689|1.72798e-103|nnu:104594343|K06689 ubiquitin-conjugating enzyme E2 D [EC:2.3.2.23] | (RefSeq) ubiquitin-conjugating enzyme E2 5A-like	[O]	Posttranslational modification, protein turnover, chaperones	Ubiquitin-conjugating enzyme	Ubiquitin-conjugating enzyme E2-17 kDa OS=Solanum lycopersicum (Tomato) PE=2 SV=1	--	--	unknown [Picea sitchensis]
c341296.graph_c0_seq1	370	--	Molecular Function: calcium-transporting ATPase activity (GO:0005388);; Molecular Function: ATP binding (GO:0005524);; Cellular Component: endoplasmic reticulum (GO:0005783);; Biological Process: ATP biosynthetic process (GO:0006754);; Biological Process: calcium ion transport (GO:0006816);; Cellular Component: integral component of membrane (GO:0016021);; Molecular Function: metal ion binding (G…	K01537|0|nnu:104604709|K01537 Ca2+-transporting ATPase [EC:3.6.3.8] | (RefSeq) calcium-transporting ATPase, endoplasmic reticulum-type	[P]	Inorganic ion transport and metabolism	haloacid dehalogenase-like hydrolase;; haloacid dehalogenase-like hydrolase;; Putative hydrolase of sodium-potassium ATPase alpha subunit;; E1-E2 ATPase;; Cation transporting ATPase, C-terminus;; haloacid dehalogenase-like hydrolase;; E1-E2 ATPase;; Cation transporting ATPase, C-terminus	Calcium-transporting ATPase 2, endoplasmic reticulum-type GN=A_TM018A10.4 OS=Arabidopsis thaliana (Mouse-ear cress) PE=1 SV=1	--	--	PREDICTED: calcium-transporting ATPase, endoplasmic reticulum-type [Nelumbo nucifera]
c362081.graph_c0_seq1	89.7	--	Cellular Component: ubiquitin ligase complex (GO:0000151);; Molecular Function: protein serine/threonine kinase activity (GO:0004674);; Molecular Function: ubiquitin-protein transferase activity (GO:0004842);; Molecular Function: ATP binding (GO:0005524);; Biological Process: protein phosphorylation (GO:0006468);; Biological Process: protein ubiquitination (GO:0016567);;	--	--	--	Protein tyrosine kinase;; Protein kinase domain;; U-box domain	Serine/threonine-protein kinase GN=PUB53 OS=Arabidopsis thaliana (Mouse-ear cress) PE=3 SV=1	--	--	unknown [Picea sitchensis]
c146754.graph_c0_seq1	52	--	--	--	[S]	Function unknown	Cysteine-rich secretory protein family	Pathogenesis-related protein PR-1 (Precursor) GN=PR-1 OS=Medicago truncatula (Barrel medic) PE=2 SV=1	--	--	PREDICTED: pathogenesis-related protein PR-1 [Beta vulgaris subsp. vulgaris]
c358441.graph_c0_seq1	139	--	Molecular Function: nucleotidyltransferase activity (GO:0016779);;	--	[J]	Translation, ribosomal structure and biogenesis	Poly A polymerase head domain;; Probable RNA and SrmB- binding site of polymerase A	--	--	--	hypothetical protein AMTR_s00016p00133200 [Amborella trichopoda]
c306215.graph_c0_seq1	145	--	--	K12471|5.42215e-97|sind:105174562|K12471 epsin | (RefSeq) clathrin interactor EPSIN 1-like	[F]	Nucleotide transport and metabolism	ENTH domain	Clathrin interactor EPSIN 1 GN=T22P22.100 OS=Arabidopsis thaliana (Mouse-ear cress) PE=1 SV=1	--	--	PREDICTED: clathrin interactor EPSIN 1-like isoform X3 [Sesamum indicum]
c311430.graph_c0_seq1	71.2	--	Biological Process: cellular process (GO:0009987);; Molecular Function: kinase activity (GO:0016301);; Biological Process: biological_process (GO:0044699);; Biological Process: response to stimulus (GO:0050896);;	--	--	--	Leucine Rich repeats (2 copies);; Leucine rich repeat;; Leucine Rich Repeat;; Leucine Rich repeat;; Leucine rich repeat;; Protein of unknown function (DUF3729);; Leucine Rich repeats (2 copies);; Leucine rich repeat;; Leucine Rich Repeat;; Leucine rich repeat;; Leucine rich repeat N-terminal domain;; Leucine Rich repeats (2 copies);; Leucine Rich Repeat	LRR receptor-like serine/threonine-protein kinase GSO1 (Precursor) GN=GSO1 OS=Arabidopsis thaliana (Mouse-ear cress) PE=2 SV=1	--	--	hypothetical protein SELMODRAFT_128564 [Selaginella moellendorffii]
c154529.graph_c0_seq1	--	--	--	--	[R]	General function prediction only	DYW family of nucleic acid deaminases;; PPR repeat	Putative pentatricopeptide repeat-containing protein At3g49142 OS=Arabidopsis thaliana (Mouse-ear cress) PE=3 SV=1	--	--	unknown [Picea sitchensis]
c347696.graph_c0_seq1	256	--	Molecular Function: inorganic phosphate transmembrane transporter activity (GO:0005315);; Biological Process: phosphate ion transport (GO:0006817);; Cellular Component: integral component of membrane (GO:0016021);; Biological Process: transmembrane transport (GO:0055085);;	K08176|0|smo:SELMODRAFT_78488|K08176 MFS transporter, PHS family, inorganic phosphate transporter | (RefSeq) hypothetical protein	[P]	Inorganic ion transport and metabolism	Sugar (and other) transporter;; Major Facilitator Superfamily;; G-patch domain;; DExH-box splicing factor binding site	Probable inorganic phosphate transporter 1-4 GN=PHT1-4 OS=Oryza sativa subsp. indica (Rice) PE=2 SV=2	--	--	putative phosphate transporter [Cryptomeria japonica]
c352419.graph_c0_seq1	--	--	--	--	[R]	General function prediction only	PPR repeat;; PPR repeat family;; PPR repeat;; Pentatricopeptide repeat domain;; DYW family of nucleic acid deaminases;; Tetratricopeptide repeat;; Tetratricopeptide repeat;; Tetratricopeptide repeat;; Tetratricopeptide repeat;; PAAD/DAPIN/Pyrin domain;; Tetratricopeptide repeat	Pentatricopeptide repeat-containing protein At4g02750 GN=PCMP-H24 OS=Arabidopsis thaliana (Mouse-ear cress) PE=3 SV=1	--	--	PREDICTED: pentatricopeptide repeat-containing protein At4g02750 [Vitis vinifera]
c23524.graph_c0_seq1	62.8	--	--	--	--	--	Bacterial transferase hexapeptide (six repeats)	--	--	--	--
c309234.graph_c0_seq1	70.9	--	Molecular Function: monooxygenase activity (GO:0004497);; Molecular Function: iron ion binding (GO:0005506);; Cellular Component: extracellular region (GO:0005576);; Molecular Function: electron transfer activity (GO:0009055);; Cellular Component: integral component of membrane (GO:0016021);; Molecular Function: oxidoreductase activity, acting on paired donors, with incorporation or reduction of …	--	[QI]	--	Cytochrome P450;; Cytochrome P450;; Cytochrome P450	Cytochrome P450 704C1 GN=CYP704C1 OS=Pinus taeda (Loblolly pine) PE=2 SV=1	--	--	putative cytochrome P450 [Arabidopsis thaliana]
c165605.graph_c0_seq1	--	--	--	K01568|1.20758e-07|smo:SELMODRAFT_157772|K01568 pyruvate decarboxylase [EC:4.1.1.1] | (RefSeq) hypothetical protein	[EH]	--	--	Pyruvate decarboxylase 2 (Fragment) GN=PDC2 OS=Zea mays (Maize) PE=2 SV=1	--	--	hypothetical protein SELMODRAFT_157772 [Selaginella moellendorffii]
c347228.graph_c0_seq1	50.1	--	--	--	[R]	General function prediction only	FHA domain	FHA domain-containing protein DDL GN=DDL OS=Arabidopsis thaliana (Mouse-ear cress) PE=1 SV=1	--	--	hypothetical protein AMTR_s00006p00254290 [Amborella trichopoda]
c244456.graph_c0_seq1	--	--	Cellular Component: proton-transporting two-sector ATPase complex, catalytic domain (GO:0033178);;	K02150|5.39693e-11|gmx:100791813|K02150 V-type H+-transporting ATPase subunit E | (RefSeq) V-type proton ATPase subunit E2-like	[C]	Energy production and conversion	ATP synthase (E/31 kDa) subunit	--	--	--	putative ATP synthase subunit [Colletotrichum sublineola]
c350534.graph_c0_seq1	--	--	Molecular Function: transporter activity (GO:0005215);; Cellular Component: membrane (GO:0016020);; Biological Process: cellular process (GO:0044763);;	--	[P]	Inorganic ion transport and metabolism	Ferroportin1 (FPN1)	Solute carrier family 40 member 2, chloroplastic (Precursor) OS=Oryza sativa subsp. japonica (Rice) PE=2 SV=1	--	--	hypothetical protein AMTR_s00003p00071730 [Amborella trichopoda]
c9468.graph_c0_seq1	--	--	--	--	--	--	--	--	--	--	unknown [Picea sitchensis]
c361503.graph_c0_seq1	--	--	--	K18667|6.77811e-171|atr:18439096|K18667 activating signal cointegrator complex subunit 2 | (RefSeq) uncharacterized LOC18439096	[K]	Transcription	CUE domain	--	--	--	hypothetical protein AMTR_s00164p00047870 [Amborella trichopoda]
c354603.graph_c0_seq1	122	--	Biological Process: metabolic process (GO:0008152);; Molecular Function: peptidase activity (GO:0008233);;	--	--	--	Subtilase family;; Peptidase inhibitor I9;; PA domain	CO(2)-response secreted protease {ECO:0000303|PubMed:25043023} (Precursor) OS=Arabidopsis thaliana (Mouse-ear cress) PE=2 SV=1	--	--	PREDICTED: subtilisin-like protease isoform X2 [Musa acuminata subsp. malaccensis]
c9055.graph_c0_seq1	--	--	--	--	--	--	--	--	--	--	unknown [Picea sitchensis]
c342692.graph_c0_seq1	162	--	--	K00784|0|nnu:104612364|K00784 ribonuclease Z [EC:3.1.26.11] | (RefSeq) zinc phosphodiesterase ELAC protein 2-like	[R]	General function prediction only	Beta-lactamase superfamily domain;; Metallo-beta-lactamase superfamily;; tRNase Z endonuclease	--	--	--	PREDICTED: zinc phosphodiesterase ELAC protein 2-like isoform X1 [Nelumbo nucifera]
c146927.graph_c0_seq1	--	--	--	--	--	--	--	--	--	--	hypothetical protein [Pinus pinaster]
c323804.graph_c0_seq1	--	--	Molecular Function: nucleic acid binding (GO:0003676);; Molecular Function: metal ion binding (GO:0046872);;	--	[R]	General function prediction only	Zinc finger, C2H2 type;; C2H2-type zinc finger;; Zinc-finger of C2H2 type	Protein SENSITIVE TO PROTON RHIZOTOXICITY 1 GN=STOP1 OS=Arabidopsis thaliana (Mouse-ear cress) PE=2 SV=1	--	--	unknown [Picea sitchensis]
c362068.graph_c0_seq1	125	--	Molecular Function: hydrolase activity, hydrolyzing O-glycosyl compounds (GO:0004553);; Biological Process: carbohydrate metabolic process (GO:0005975);; Molecular Function: protein binding, bridging (GO:0030674);; Molecular Function: actin filament binding (GO:0051015);;	--	--	--	Cellulase (glycosyl hydrolase family 5)	--	--	--	unknown [Picea sitchensis]
c334427.graph_c0_seq1	--	--	--	--	[R]	General function prediction only	PPR repeat family;; PPR repeat;; Pentatricopeptide repeat domain;; PPR repeat	Pentatricopeptide repeat-containing protein At1g11290 GN=T28P6.20 OS=Arabidopsis thaliana (Mouse-ear cress) PE=2 SV=1	--	--	unknown [Picea sitchensis]
c351894.graph_c0_seq1	131	--	Molecular Function: homoserine kinase activity (GO:0004413);; Molecular Function: ATP binding (GO:0005524);; Biological Process: threonine metabolic process (GO:0006566);; Biological Process: phosphorylation (GO:0016310);;	K00872|6.08871e-126|ppp:PHYPADRAFT_88426|K00872 homoserine kinase [EC:2.7.1.39] | (RefSeq) hypothetical protein	[E]	Amino acid transport and metabolism	GHMP kinases N terminal domain;; GHMP kinases C terminal;; Essential protein Yae1, N terminal	Homoserine kinase (Precursor) GN=F5J6.24 OS=Arabidopsis thaliana (Mouse-ear cress) PE=1 SV=1	--	--	homoserine kinase, partial [Ginkgo biloba]
c326206.graph_c0_seq1	90.9	--	Molecular Function: monooxygenase activity (GO:0004497);; Molecular Function: iron ion binding (GO:0005506);; Molecular Function: electron transfer activity (GO:0009055);; Molecular Function: oxidoreductase activity, acting on paired donors, with incorporation or reduction of molecular oxygen (GO:0016705);; Molecular Function: heme binding (GO:0020037);; Biological Process: oxidation-reduction pr…	--	[Q]	Secondary metabolites biosynthesis, transport and catabolism	Cytochrome P450	Cytochrome P450 76C2 GN=F17K2.10 OS=Arabidopsis thaliana (Mouse-ear cress) PE=2 SV=1	--	--	unknown [Picea sitchensis]
c318209.graph_c0_seq1	162	--	--	--	--	--	Leucine Rich repeats (2 copies);; Leucine Rich Repeat;; Leucine rich repeat;; Leucine rich repeat;; Iron-containing redox enzyme;; Leucine Rich repeats (2 copies);; Leucine Rich Repeat;; Leucine rich repeats (6 copies);; Leucine rich repeat;; Leucine rich repeat;; Leucine rich repeat;; Leucine Rich repeats (2 copies);; Leucine Rich Repeat;; Leucine rich repeat;; Permuted single zf-CXXC unit	Protein SUPPRESSOR OF npr1-1, CONSTITUTIVE 1 OS=Arabidopsis thaliana (Mouse-ear cress) PE=1 SV=3	--	--	NBS-LRR disease resistance protein homologue [Hordeum vulgare]
c306270.graph_c0_seq1	--	--	--	--	--	--	Myb-like DNA-binding domain	Transcription factor BOA GN=F2O15.230 OS=Arabidopsis thaliana (Mouse-ear cress) PE=2 SV=1	--	--	conserved hypothetical protein [Ricinus communis]
c171633.graph_c0_seq1	264	--	Molecular Function: protein kinase activity (GO:0004672);;	--	[R]	General function prediction only	Protein kinase domain;; Protein tyrosine kinase	Serine/threonine-protein kinase D6PKL2 GN=MCA23.7 OS=Arabidopsis thaliana (Mouse-ear cress) PE=1 SV=1	--	--	PREDICTED: protein kinase PINOID 2-like [Nelumbo nucifera]
c351002.graph_c0_seq1	--	--	--	--	--	--	No apical meristem (NAM) protein	NAC domain-containing protein 45 {ECO:0000312|EMBL:AEE73912.1} OS=Arabidopsis thaliana (Mouse-ear cress) PE=2 SV=1	--	--	unknown [Picea sitchensis]
c309359.graph_c0_seq1	84.7	--	Molecular Function: DNA binding (GO:0003677);; Molecular Function: peroxidase activity (GO:0004601);; Cellular Component: mitochondrion (GO:0005739);; Biological Process: DNA recombination (GO:0006310);; Cellular Component: plastid (GO:0009536);;	--	[R]	General function prediction only	Reverse transcriptase (RNA-dependent DNA polymerase)	Endonuclease OS=Nicotiana tabacum (Common tobacco) PE=2 SV=1	--	--	putaive copia-like retrotransposon polyprotein, 5&apos;-partial [Oryza sativa Japonica Group]
c314369.graph_c0_seq1	--	--	--	--	[R]	General function prediction only	PPR repeat;; PPR repeat family;; PPR repeat;; Pentatricopeptide repeat domain;; Tetratricopeptide repeat;; Tetratricopeptide repeat	Pentatricopeptide repeat-containing protein At4g02750 GN=PCMP-H24 OS=Arabidopsis thaliana (Mouse-ear cress) PE=3 SV=1	--	--	unknown [Picea sitchensis]
c330794.graph_c0_seq1	437	--	Molecular Function: GTPase activity (GO:0003924);; Molecular Function: structural constituent of cytoskeleton (GO:0005200);; Molecular Function: GTP binding (GO:0005525);; Cellular Component: microtubule (GO:0005874);; Cellular Component: plasma membrane (GO:0005886);; Biological Process: obsolete GTP catabolic process (GO:0006184);; Biological Process: microtubule-based process (GO:0007017);; Bi…	--	[Z]	Cytoskeleton	Tubulin/FtsZ family, GTPase domain;; Tubulin C-terminal domain	Tubulin beta chain GN=TUBB OS=Hordeum vulgare (Barley) PE=2 SV=1	--	--	uncharacterized protein LOC100381281 [Zea mays]
c108874.graph_c0_seq1	--	--	--	--	--	--	--	Receptor-like protein kinase (Precursor) GN=INRPK1 OS=Ipomoea nil (Japanese morning glory) PE=2 SV=2	--	--	PREDICTED: receptor-like protein kinase [Eucalyptus grandis]
c301437.graph_c0_seq1	122	--	Molecular Function: ADP binding (GO:0043531);; Biological Process: response to stimulus (GO:0050896);;	--	--	--	NB-ARC domain;; Leucine rich repeat;; Leucine Rich repeats (2 copies);; Leucine Rich Repeat;; Leucine rich repeat;; NACHT domain;; AAA domain;; Leucine Rich repeats (2 copies);; Leucine rich repeat;; Leucine rich repeat;; Leucine rich repeats (6 copies);; Leucine Rich Repeat;; TIR domain;; TIR domain	Protein VARIATION IN COMPOUND TRIGGERED ROOT growth response GN=VICTR OS=Arabidopsis thaliana (Mouse-ear cress) PE=1 SV=1	--	--	putative TIR-NBS-LRR protein [Pinus monticola]
c343645.graph_c0_seq1	951	--	Molecular Function: ATP binding (GO:0005524);; Molecular Function: nucleoside-triphosphatase activity (GO:0017111);; Biological Process: protein metabolic process (GO:0019538);;	K03696|0|egu:105051075|K03696 ATP-dependent Clp protease ATP-binding subunit ClpC | (RefSeq) ATP-dependent Clp protease ATP-binding subunit ClpA homolog CD4B, chloroplastic	[O]	Posttranslational modification, protein turnover, chaperones	AAA domain (Cdc48 subfamily);; Clp amino terminal domain;; ATPase family associated with various cellular activities (AAA);; AAA domain (dynein-related subfamily);; AAA ATPase domain;; AAA domain;; AAA domain;; Sigma-54 interaction domain;; UvrB/uvrC motif;; AAA domain;; AAA domain;; IstB-like ATP binding protein;; AAA domain;; Zeta toxin;; 50S ribosome-binding GTPase;; RNA helicase;; Type III re…	Chaperone protein ClpC1, chloroplastic (Precursor) GN=OSJNBa0039C07.4 OS=Oryza sativa subsp. japonica (Rice) PE=2 SV=2	--	--	PREDICTED: ATP-dependent Clp protease ATP-binding subunit clpA homolog CD4B, chloroplastic [Elaeis guineensis]
c317250.graph_c0_seq1	449	--	Molecular Function: fumarylacetoacetase activity (GO:0004334);; Cellular Component: cytosol (GO:0005829);; Biological Process: aromatic amino acid family metabolic process (GO:0009072);; Biological Process: chlorophyll catabolic process (GO:0015996);;	K01555|0|nnu:104594147|K01555 fumarylacetoacetase [EC:3.7.1.2] | (RefSeq) fumarylacetoacetase-like	[G]	Carbohydrate transport and metabolism	Fumarylacetoacetate (FAA) hydrolase family;; Fumarylacetoacetase N-terminal	--	--	--	unknown [Picea sitchensis]
c313651.graph_c0_seq1	--	--	Cellular Component: peroxisome (GO:0005777);; Biological Process: fatty acid beta-oxidation (GO:0006635);; Biological Process: myo-inositol hexakisphosphate biosynthetic process (GO:0010264);; Biological Process: protein import into peroxisome matrix (GO:0016558);;	--	--	--	--	--	--	--	unknown [Picea sitchensis]
c361321.graph_c0_seq1	--	--	--	--	--	--	Protein of unknown function (DUF674)	--	--	--	unknown [Picea sitchensis]
c114422.graph_c1_seq1	--	--	--	--	[R]	General function prediction only	--	--	--	--	unnamed protein product [Vitis vinifera]
c75018.graph_c0_seq1	102	--	Molecular Function: acetyl-CoA C-acyltransferase activity (GO:0003988);; Biological Process: metabolic process (GO:0008152);;	K07513|2.14853e-83|fve:101292296|K07513 acetyl-CoA acyltransferase 1 [EC:2.3.1.16] | (RefSeq) 3-ketoacyl-CoA thiolase 2, peroxisomal	[I]	Lipid transport and metabolism	Thiolase, N-terminal domain	3-ketoacyl-CoA thiolase 2, peroxisomal (Precursor) GN=F25I18.11 OS=Arabidopsis thaliana (Mouse-ear cress) PE=1 SV=2	--	--	PREDICTED: 3-ketoacyl-CoA thiolase 2, peroxisomal-like [Fragaria vesca subsp. vesca]
c100227.graph_c0_seq1	--	--	--	--	--	--	Immunoglobulin V-set domain	--	--	--	Chain A, Crystal Structure Of The Fab Complexed With Antigen Asf1p, Northeast Structural Genomics Consortium (nesg) Target Pdr16
c239924.graph_c0_seq1	--	--	--	--	--	--	Domain of unknown function (DUF4283)	--	--	--	PREDICTED: uncharacterized protein LOC104905839 [Beta vulgaris subsp. vulgaris]
c310626.graph_c0_seq1	63.2	--	--	--	[K]	Transcription	Associated with HOX;; Homeobox KN domain;; Homeobox domain	BEL1-like homeodomain protein 7 GN=BLH7 OS=Arabidopsis thaliana (Mouse-ear cress) PE=2 SV=1	--	--	PREDICTED: BEL1-like homeodomain protein 1 [Nelumbo nucifera]
c343490.graph_c0_seq1	--	--	--	K14514|0|atr:18425219|K14514 ethylene-insensitive protein 3 | (RefSeq) ETHYLENE INSENSITIVE 3-like 1 protein	--	--	Ethylene insensitive 3	Protein ETHYLENE INSENSITIVE 3 GN=EIN3 OS=Arabidopsis thaliana (Mouse-ear cress) PE=1 SV=1	--	--	unknown [Picea sitchensis]
[truncated: 64,028 more rows]

## Sheet: Integrated_Function.anno.2
c301032.graph_c0_seq1	--	--	Molecular Function: binding (GO:0005488);;	--	--	--	--	--	--	--	PREDICTED: uncharacterized protein LOC104888530 isoform X1 [Beta vulgaris subsp. vulgaris]
[truncated: 51,821 more rows]

## Sheet: Function_anno.stat
#Anno_Database	Annotated_Number	300<=length<1000	length>=1000
[truncated: 8 more rows]

[truncated: 5 more sheets: GO.list.1, GO.list.2, GO_tree.stat, Kegg.pathway, Kegg.ko]
