# Supplementary material for: A transcriptome-based association study of growth, wood quality, and oleoresin traits in a slash pine breeding population
Source: PLoS Genet. 2022 Feb 2;18(2):e1010017. doi: 10.1371/journal.pgen.1010017 (PMC8843129; doi:10.1371/journal.pgen.1010017)
Supplement: S3 Table — (XLSX) [file pgen.1010017.s006.xlsx]

## Sheet: Additional file 2 Table S 2
Persimmon Unigene Length	Total Number	Percentage
200-300	84804	0.3269
300-500	48511	0.187
500-1000	36355	0.1402
1000-2000	35759	0.1379
2000+	53967	0.208
Total Number	259396
Total Length	283064525
N50 Length	2336
Mean Length	1091.24
