# Supplementary material for: A transcriptome-based association study of growth, wood quality, and oleoresin traits in a slash pine breeding population
Source: PLoS Genet. 2022 Feb 2;18(2):e1010017. doi: 10.1371/journal.pgen.1010017 (PMC8843129; doi:10.1371/journal.pgen.1010017)
Supplement: S5 Table — (XLSX) [file pgen.1010017.s008.xlsx]

## Sheet: Table S8
X	Y	Z	Ind	Cluster	col	Explanatory percentage
-0.044284	-0.13007	-0.111706	T01	set1	#FF0000	0.0572017
-0.00934937	-0.135039	-0.127018	T02	set1	#FF0000	0.0416914
-0.0460613	-0.152317	0.111682	T106	set1	#FF0000	0.0310204
-0.0259773	-0.137033	-0.124631	T142	set1	#FF0000	0.0272468
-0.0418537	-0.15644	0.0857202	T150	set1	#FF0000	0.024616
-0.0593564	-0.175904	0.087419	T168	set1	#FF0000	0.0223321
-0.059805	-0.17754	0.0888814	T203	set1	#FF0000	0.0196578
-0.0595193	-0.174469	0.0875972	T207	set1	#FF0000	0.0188956
-0.0512455	-0.150409	0.0552098	T36	set1	#FF0000	0.017056
-0.0319165	-0.142079	-0.136839	T52	set1	#FF0000	0.0149366
-0.0288848	-0.144976	0.0534877	T68	set1	#FF0000	0.0143406
-0.0296931	-0.14023	-0.11515	T79	set1	#FF0000	0.0135366
-0.013913	-0.138924	-0.129863	T80	set1	#FF0000	0.0127256
-0.0486469	-0.150923	0.0690111	T95	set1	#FF0000	0.0120433
0.0621764	-0.130892	-0.0169485	T101	set2	#6495ED	0.0112788
0.0651652	-0.115789	-0.0096614	T102	set2	#6495ED	0.00941231
0.0715684	-0.11746	0.0117427	T120	set2	#6495ED	0.009065
0.0738722	-0.113746	0.0199926	T122	set2	#6495ED	0.00869012
0.0809277	-0.118794	-0.0515664	T130	set2	#6495ED	0.00801348
0.0635891	-0.117698	-0.0126378	T133	set2	#6495ED	0.00800586
0.0688536	-0.13723	-0.00788527	T157	set2	#6495ED	0.00782085
0.0735258	-0.110766	-0.0112956	T159	set2	#6495ED	0.00765204
0.0589098	-0.135038	-0.0148281	T167	set2	#6495ED	0.0074485
0.0577793	-0.120085	-0.00981018	T169	set2	#6495ED	0.00727685
0.071582	-0.135223	-0.0065792	T191	set2	#6495ED	0.006933
0.0604772	-0.124349	-0.0111921	T208	set2	#6495ED	0.00659718
0.0674601	-0.133748	-0.00741128	T232	set2	#6495ED	0.00647159
0.0756395	-0.115269	0.0206328	T258	set2	#6495ED	0.00619925
0.0704354	-0.113481	-0.0504077	T26	set2	#6495ED	0.0061728
0.0642724	-0.125391	-0.0068868	T33	set2	#6495ED	0.00596393
0.0727426	-0.126346	-0.00934576	T34	set2	#6495ED	0.0058911
0.0605447	-0.120244	-0.00455663	T42	set2	#6495ED	0.00576691
0.0678686	-0.137423	-0.0158775	T57	set2	#6495ED	0.0056552
0.0713624	-0.122496	-0.00490216	T64	set2	#6495ED	0.00551065
0.0646217	-0.133091	-0.00704978	T65	set2	#6495ED	0.00539946
0.0652434	-0.109296	-0.00673249	T69	set2	#6495ED	0.00525596
0.0751655	-0.10506	-0.0101111	T73	set2	#6495ED	0.00516289
0.0721612	-0.103934	-0.01158	T76	set2	#6495ED	0.00501981
0.0631968	-0.120453	-0.00194051	T82	set2	#6495ED	0.00498124
0.0654587	-0.137526	-0.0117316	T84	set2	#6495ED	0.00495695
0.0680909	-0.125572	-0.00580887	T85	set2	#6495ED	0.00488427
0.0622597	-0.122672	-0.0152614	T90	set2	#6495ED	0.00485898
0.0728733	-0.139706	-0.00681126	T93	set2	#6495ED	0.00474457
-0.175432	-0.0206771	-0.0335198	T03	set3	#9A32CD	0.00468773
-0.154961	-0.0219738	-0.0039215	T04	set3	#9A32CD	0.00466792
-0.140116	-0.00484749	-0.0856925	T05	set3	#9A32CD	0.00462303
-0.155744	-0.00468906	-0.0649603	T151	set3	#9A32CD	0.00458231
-0.170595	-0.020837	-0.049751	T156	set3	#9A32CD	0.00448023
-0.137975	0.00267187	-0.0911545	T182	set3	#9A32CD	0.00444158
-0.145993	-0.00336787	-0.0625769	T195	set3	#9A32CD	0.0044262
-0.122801	-0.0114662	-0.0378392	T231	set3	#9A32CD	0.00435041
-0.167678	-0.0207358	-0.0524169	T41	set3	#9A32CD	0.00431854
-0.154979	-0.0129388	-0.0358546	T48	set3	#9A32CD	0.00431098
-0.144499	0.0022361	-0.0936209	T96	set3	#9A32CD	0.00428712
-0.0633537	0.0139172	0.0709976	T10	set4	#76EE00	0.00425913
-0.0342746	0.0236921	-0.164707	T103	set4	#76EE00	0.00419373
-0.0883401	0.0310681	-0.162553	T105	set4	#76EE00	0.00417258
-0.0735065	-0.00070747	0.0907044	T107	set4	#76EE00	0.00413781
-0.0973661	0.0268748	0.0559762	T11	set4	#76EE00	0.0040436
-0.0754545	-0.00432139	0.107129	T111	set4	#76EE00	0.00403658
-0.101525	0.0178434	0.0550522	T113	set4	#76EE00	0.00402229
-0.105281	0.0207714	0.0431525	T12	set4	#76EE00	0.0039879
-0.0290195	0.0292937	-0.122179	T121	set4	#76EE00	0.00395612
-0.070989	0.0356734	-0.17913	T124	set4	#76EE00	0.00392455
-0.0563558	0.0190416	-0.156068	T126	set4	#76EE00	0.00390732
-0.0794716	-0.00309255	0.0786235	T127	set4	#76EE00	0.0038771
-0.0381153	0.018614	-0.155252	T129	set4	#76EE00	0.00384325
-0.103262	0.018235	0.0500129	T13	set4	#76EE00	0.00383085
-0.0618545	0.0181024	0.0470534	T135	set4	#76EE00	0.00378418
-0.0839088	-0.00516897	0.104988	T14	set4	#76EE00	0.00377457
-0.0793534	0.00786767	0.145499	T140	set4	#76EE00	0.00375087
-0.0733431	0.0293684	-0.159899	T144	set4	#76EE00	0.00374108
-0.0634488	-0.00261654	0.124463	T148	set4	#76EE00	0.00371725
-0.060629	0.00842876	-0.101548	T153	set4	#76EE00	0.00367865
-0.058464	0.0130653	0.0565117	T154	set4	#76EE00	0.00365905
-0.0610092	0.0147159	0.042529	T155	set4	#76EE00	0.00363642
-0.0763075	0.00109781	0.0804421	T158	set4	#76EE00	0.0036181
-0.0524195	0.0184126	0.10164	T16	set4	#76EE00	0.00358355
-0.0435551	0.0159329	-0.0959195	T164	set4	#76EE00	0.00356951
-0.0777787	-0.00338018	0.0891427	T166	set4	#76EE00	0.00356146
-0.0706783	0.022773	0.0713592	T177	set4	#76EE00	0.00354571
-0.063073	0.0169327	0.0666729	T178	set4	#76EE00	0.00351276
-0.0705945	0.0331277	-0.182215	T180	set4	#76EE00	0.0035076
-0.0552686	-0.00737794	0.0901032	T186	set4	#76EE00	0.00346956
-0.0727655	0.0187913	0.0795579	T188	set4	#76EE00	0.00340734
-0.0664089	0.0289972	-0.154745	T189	set4	#76EE00	0.00339091
-0.0742447	0.00150696	0.106953	T19	set4	#76EE00	0.00338584
-0.0846601	0.00230389	0.113596	T192	set4	#76EE00	0.0033601
-0.0821616	0.00380738	0.0863428	T193	set4	#76EE00	0.00335195
-0.0670524	0.00852488	-0.152599	T196	set4	#76EE00	0.00333919
-0.0527197	0.0274159	0.0617093	T20	set4	#76EE00	0.00332048
-0.0754888	0.0084286	0.141037	T205	set4	#76EE00	0.00330141
-0.076583	0.00665342	0.142094	T206	set4	#76EE00	0.00327232
-0.0678299	0.0126473	0.0400299	T209	set4	#76EE00	0.00325666
-0.0719795	0.0165819	0.0716857	T211	set4	#76EE00	0.00323386
-0.0620152	0.0157315	0.0393394	T229	set4	#76EE00	0.00322452
-0.0585928	0.0133482	0.0583355	T230	set4	#76EE00	0.00320717
-0.0564778	0.0154606	0.0309676	T239	set4	#76EE00	0.00317636
-0.0842372	-0.000776198	0.116484	T24	set4	#76EE00	0.00316628
-0.0630504	0.00837914	0.0691217	T25	set4	#76EE00	0.00315446
-0.078472	0.00377785	0.0680478	T252	set4	#76EE00	0.00314186
-0.110481	0.0190995	0.0395884	T256	set4	#76EE00	0.00313452
-0.0506787	0.0181412	0.0982292	T257	set4	#76EE00	0.00311403
-0.0668274	0.0213412	0.0298788	T31	set4	#76EE00	0.00309622
-0.0965825	0.0224217	0.0594151	T35	set4	#76EE00	0.00304638
-0.0617559	0.0112735	0.04696	T38	set4	#76EE00	0.00303205
-0.112131	0.0187422	0.0272696	T39	set4	#76EE00	0.00301057
-0.0403565	0.0225306	-0.155374	T49	set4	#76EE00	0.00297561
-0.0668062	0.0136836	0.0821419	T50	set4	#76EE00	0.00295255
-0.0807771	0.0302965	-0.159245	T51	set4	#76EE00	0.00294073
-0.044738	0.0273774	-0.101666	T53	set4	#76EE00	0.00292892
-0.0795245	0.0380762	0.00327758	T55	set4	#76EE00	0.00291579
-0.0689871	0.0127583	0.0417799	T63	set4	#76EE00	0.00289637
-0.0900471	0.0301092	-0.157579	T71	set4	#76EE00	0.00288818
-0.0354864	0.0208388	-0.138999	T77	set4	#76EE00	0.0028727
-0.1066	0.0219383	0.0427653	T83	set4	#76EE00	0.00286163
-0.0814701	-0.00687847	0.0974939	T88	set4	#76EE00	0.00284029
-0.0684765	0.00924086	-0.156173	T91	set4	#76EE00	0.00281393
-0.0508029	0.006314	0.0541158	T92	set4	#76EE00	0.0027913
-0.0721572	0.0338282	-0.185454	T97	set4	#76EE00	0.00276403
-0.0855225	0.0011115	0.0872997	T99	set4	#76EE00	0.00274895
0.0543844	0.051158	0.0127007	T06	set5	#8A8A8A	0.00274076
0.0547486	0.0479838	0.0103931	T07	set5	#8A8A8A	0.00272143
0.057376	0.0468136	0.0113094	T08	set5	#8A8A8A	0.00271084
0.03518	0.0226062	-0.00166123	T09	set5	#8A8A8A	0.00269444
0.0476522	0.0519141	0.0105883	T100	set5	#8A8A8A	0.00268132
0.0532582	0.0505777	0.0183501	T104	set5	#8A8A8A	0.0026655
0.0471925	0.0507544	0.0183345	T108	set5	#8A8A8A	0.00265733
0.0504336	0.0390745	0.0136269	T109	set5	#8A8A8A	0.00262236
0.036871	0.025057	-0.00383076	T110	set5	#8A8A8A	0.00261228
0.045888	0.0431187	0.0130732	T112	set5	#8A8A8A	0.0025829
0.040431	0.0358997	-0.0389883	T114	set5	#8A8A8A	0.00256669
0.0419583	0.0391366	-0.0424975	T115	set5	#8A8A8A	0.00254871
0.0596879	0.0561851	-0.0324635	T116	set5	#8A8A8A	0.00253143
0.0299928	0.020332	0.00970453	T117	set5	#8A8A8A	0.00250894
0.0493925	0.0450667	0.00499221	T118	set5	#8A8A8A	0.00249861
0.0478173	0.0302144	0.0163624	T119	set5	#8A8A8A	0.00247598
0.0638682	0.0578208	0.039335	T123	set5	#8A8A8A	0.0024666
0.00828372	0.0504862	-0.048907	T125	set5	#8A8A8A	0.00244614
0.0591213	0.0580579	-0.035607	T128	set5	#8A8A8A	0.00243987
0.0469644	0.0369841	0.00595553	T131	set5	#8A8A8A	0.00242423
0.0557714	0.046862	0.0136711	T132	set5	#8A8A8A	0.00240925
0.0415701	0.0299182	0.0266748	T134	set5	#8A8A8A	0.00239141
0.0586107	0.049497	-0.00673558	T136	set5	#8A8A8A	0.00238255
0.0570589	0.0444154	-0.0160594	T137	set5	#8A8A8A	0.00235638
0.0454418	0.0427993	-0.0335466	T138	set5	#8A8A8A	0.00234824
0.0529421	0.0490219	0.0207296	T139	set5	#8A8A8A	0.00232755
0.0445178	0.0348898	0.00173435	T141	set5	#8A8A8A	0.0023228
0.0641116	0.0592164	-0.0303696	T143	set5	#8A8A8A	0.00230932
0.0402042	0.0272914	0.00054187	T145	set5	#8A8A8A	0.00229084
0.0386666	0.0304639	0.0012704	T146	set5	#8A8A8A	0.00228907
0.0386838	0.0206553	0.00545234	T147	set5	#8A8A8A	0.00227991
0.0318464	0.025625	0.0233948	T149	set5	#8A8A8A	0.00226605
0.050863	0.0436711	0.0113357	T15	set5	#8A8A8A	0.00224366
0.0440608	0.0244844	0.0106834	T152	set5	#8A8A8A	0.00222994
0.0417316	0.0305375	0.0106742	T160	set5	#8A8A8A	0.00221514
0.0364401	0.0290369	0.00572546	T161	set5	#8A8A8A	0.00219661
0.043276	0.0237331	0.01504	T162	set5	#8A8A8A	0.00217571
0.0430866	0.033552	0.0160197	T163	set5	#8A8A8A	0.00214898
0.0547584	0.0507231	-0.0101485	T165	set5	#8A8A8A	0.00213655
0.0407281	0.0321995	0.0321489	T17	set5	#8A8A8A	0.00212739
0.0428695	0.0524727	0.0134525	T170	set5	#8A8A8A	0.0021183
0.0534032	0.0524052	0.0219527	T171	set5	#8A8A8A	0.00209692
0.0441726	0.0288005	0.00257443	T172	set5	#8A8A8A	0.00208424
0.0312279	0.0223242	0.00133792	T173	set5	#8A8A8A	0.00206224
0.0314928	0.0280792	-0.0017992	T174	set5	#8A8A8A	0.00205846
0.0229074	0.0646185	-0.0842618	T175	set5	#8A8A8A	0.0020485
0.0476186	0.0523389	0.0101376	T176	set5	#8A8A8A	0.00203763
0.0338942	0.0336478	0.00371713	T179	set5	#8A8A8A	0.00201742
0.036109	0.038109	0.0268733	T18	set5	#8A8A8A	0.00201176
0.0541481	0.0516378	0.0327563	T181	set5	#8A8A8A	0.00199129
0.0352502	0.0278277	0.00437609	T183	set5	#8A8A8A	0.00197804
0.0544664	0.0505745	0.0123745	T184	set5	#8A8A8A	0.00195946
0.0530645	0.035819	0.0116372	T185	set5	#8A8A8A	0.00193673
0.0239793	0.0529789	-0.0365827	T187	set5	#8A8A8A	0.00192669
0.0240664	0.0726967	-0.0418476	T190	set5	#8A8A8A	0.00191324
0.0386414	0.0545568	0.0310155	T194	set5	#8A8A8A	0.00188556
0.0386484	0.053834	0.031099	T200	set5	#8A8A8A	0.00187885
0.0595751	0.0702056	0.014186	T201	set5	#8A8A8A	0.00187316
0.0589227	0.0497954	-0.00865448	T202	set5	#8A8A8A	0.00186936
0.0585051	0.0466468	0.013583	T204	set5	#8A8A8A	0.00185676
0.035501	0.0407503	0.0193247	T21	set5	#8A8A8A	0.00183211
0.022939	0.0530896	-0.0351239	T210	set5	#8A8A8A	0.00182452
0.0414674	0.0295375	0.0067258	T22	set5	#8A8A8A	0.00181746
0.040943	0.0240275	0.0107832	T220	set5	#8A8A8A	0.0018004
0.0285115	0.0242445	0.00384111	T221	set5	#8A8A8A	0.00177875
0.0390208	0.0372119	0.0181759	T222	set5	#8A8A8A	0.00176792
0.0303708	0.0225828	0.00359421	T223	set5	#8A8A8A	0.00175907
0.0304892	0.025221	-0.00619389	T224	set5	#8A8A8A	0.00173075
0.0376229	0.0390026	0.0122845	T225	set5	#8A8A8A	0.0017295
0.0278193	0.022901	0.00468985	T226	set5	#8A8A8A	0.00171666
0.0345901	0.036637	0.0174594	T227	set5	#8A8A8A	0.00168804
0.0536197	0.0392021	0.014851	T23	set5	#8A8A8A	0.00168363
0.0434816	0.0489436	0.0218574	T233	set5	#8A8A8A	0.00165516
0.0349013	0.0319043	0.0102953	T234	set5	#8A8A8A	0.00163293
0.0397798	0.0269912	0.00710886	T235	set5	#8A8A8A	0.00162458
0.027116	0.022766	0.00527418	T236	set5	#8A8A8A	0.00162001
0.034812	0.0241699	0.00667438	T237	set5	#8A8A8A	0.00160941
0.0315479	0.0224426	0.00835737	T238	set5	#8A8A8A	0.00159325
0.0414033	0.0395769	0.0115962	T240	set5	#8A8A8A	0.00158107
0.0308474	0.0249689	0.00798302	T241	set5	#8A8A8A	0.00156025
0.0526306	0.0474167	0.0107592	T250	set5	#8A8A8A	0.00154292
0.0113424	0.0547764	-0.0428505	T251	set5	#8A8A8A	0.00153113
0.0311522	0.0209889	0.000647161	T253	set5	#8A8A8A	0.00151296
0.0413648	0.0294624	0.00320676	T254	set5	#8A8A8A	0.00148879
0.0618076	0.0557969	0.0392535	T255	set5	#8A8A8A	0.00147205
0.0355574	0.0364274	0.0276489	T259	set5	#8A8A8A	0.00144667
0.0325549	0.0377326	0.0178876	T260	set5	#8A8A8A	0.00143037
0.0427638	0.0345902	0.0115177	T27	set5	#8A8A8A	0.00141047
0.0556312	0.0491405	0.0182487	T28	set5	#8A8A8A	0.00139178
0.0457752	0.0254613	0.0134102	T29	set5	#8A8A8A	0.00137209
0.0548712	0.0468707	0.0196827	T30	set5	#8A8A8A	0.00130384
0.0597483	0.0627153	-0.0350407	T32	set5	#8A8A8A	0.00119202
0.0209259	0.0458186	-0.0406317	T37	set5	#8A8A8A	0.00109922
0.0386992	0.0304942	0.00742891	T40	set5	#8A8A8A	0.000876979
0.0447346	0.0343532	0.00571113	T43	set5	#8A8A8A	0.000811573
0.0199759	0.0448592	-0.0382921	T44	set5	#8A8A8A	0.000753451
0.0549251	0.0487633	0.00842397	T45	set5	#8A8A8A	0.000676634
0.0551202	0.048738	0.0144172	T46	set5	#8A8A8A	0.000674114
0.0457934	0.0457026	0.0116984	T47	set5	#8A8A8A	0.00065778
0.0449874	0.0392599	0.0349376	T54	set5	#8A8A8A	0.000648805
0.0366417	0.0329178	0.0233558	T56	set5	#8A8A8A	0.00064088
0.0576745	0.0454995	0.0141804	T58	set5	#8A8A8A	0.000630543
0.0557332	0.0494397	0.01007	T59	set5	#8A8A8A	0.000622038
0.0415089	0.0274187	0.00765566	T60	set5	#8A8A8A	0.000614565
0.0128869	0.0509321	-0.0353876	T61	set5	#8A8A8A	0.000598884
0.0413117	0.0281586	-0.021449	T62	set5	#8A8A8A	0.000587304
0.0473536	0.0431155	0.00990416	T66	set5	#8A8A8A	0.000579565
0.0320997	0.0234215	0.0094337	T67	set5	#8A8A8A	0.000560691
0.0555564	0.049941	0.0173918	T70	set5	#8A8A8A	0.000559119
0.0129086	0.0507607	-0.0471104	T72	set5	#8A8A8A	0.000552266
0.0627347	0.0605946	-0.0299776	T74	set5	#8A8A8A	0.00053947
0.00984763	0.054149	-0.0394711	T75	set5	#8A8A8A	0.00053165
0.0364588	0.0292216	0.0124949	T78	set5	#8A8A8A	0.000525624
0.0256614	0.0269515	0.00305048	T81	set5	#8A8A8A	0.000520397
0.0435282	0.0341459	0.0078057	T86	set5	#8A8A8A	0.000494111
0.0635809	0.0573807	0.0396039	T87	set5	#8A8A8A	0.000480824
0.038208	0.0286132	0.00858897	T89	set5	#8A8A8A	0.000418598
0.0238972	0.0718206	-0.04248	T94	set5	#8A8A8A	0.000411291
0.0338343	0.0325211	0.00547662	T98	set5	#8A8A8A	-8.64388e-16
