# Supplementary material for: A transcriptome-based association study of growth, wood quality, and oleoresin traits in a slash pine breeding population
Source: PLoS Genet. 2022 Feb 2;18(2):e1010017. doi: 10.1371/journal.pgen.1010017 (PMC8843129; doi:10.1371/journal.pgen.1010017)
Supplement: S6 Table — (XLSX) [file pgen.1010017.s009.xlsx]

## Sheet: group
Group1	Group2	Group3
T06	T02	T01
T07	T101	T03
T08	T102	T04
T09	T106	T05
T100	T120	T10
T103	T122	T105
T104	T130	T107
T108	T133	T11
T109	T142	T111
T110	T150	T113
T112	T157	T12
T114	T159	T121
T115	T167	T124
T116	T168	T126
T117	T169	T127
T118	T191	T13
T119	T204	T135
T123	T207	T14
T125	T208	T140
T128	T232	T144
T129	T258	T148
T131	T26	T151
T132	T33	T153
T134	T34	T154
T136	T42	T155
T137	T52	T156
T138	T57	T158
T139	T64	T16
T141	T65	T164
T143	T68	T166
T145	T69	T177
T146	T73	T178
T147	T76	T180
T149	T79	T182
T15	T80	T186
T152	T82	T188
T160	T84	T189
T161	T85	T19
T162	T90	T192
T163	T93	T193
T165	T95	T195
T17		T196
T170		T20
T171		T205
T172		T206
T173		T209
T174		T211
T175		T229
T176		T230
T179		T231
T18		T239
T181		T24
T183		T25
T184		T252
T185		T256
T187		T31
T190		T35
T194		T36
T200		T38
T201		T39
T202		T41
T203		T48
T21		T49
T210		T50
T22		T51
T220		T53
T221		T55
T222		T63
T223		T71
T224		T77
T225		T83
T226		T88
T227		T91
T23		T92
T233		T96
T234		T97
T235		T99
T236
T237
T238
T240
T241
T250
T251
T253
T254
T255
T257
T259
T260
T27
T28
T29
T30
T32
T37
T40
T43
T44
T45
T46
T47
T54
T56
T58
T59
T60
T61
T62
T66
T67
T70
T72
T74
T75
T78
T81
T86
T87
T89
T94
T98

## Sheet: pca
T01	set1
T02	set1
T106	set1
T142	set1
T150	set1
T168	set1
T203	set1
T207	set1
T36	set1
T52	set1
T68	set1
T79	set1
T80	set1
T95	set1
T101	set2
T102	set2
T120	set2
T122	set2
T130	set2
T133	set2
T157	set2
T159	set2
T167	set2
T169	set2
T191	set2
T208	set2
T232	set2
T258	set2
T26	set2
T33	set2
T34	set2
T42	set2
T57	set2
T64	set2
T65	set2
T69	set2
T73	set2
T76	set2
T82	set2
T84	set2
T85	set2
T90	set2
T93	set2
T03	set3
T04	set3
T05	set3
T151	set3
T156	set3
T182	set3
T195	set3
T231	set3
T41	set3
T48	set3
T96	set3
T10	set4
T103	set4
T105	set4
T107	set4
T11	set4
T111	set4
T113	set4
T12	set4
T121	set4
T124	set4
T126	set4
T127	set4
T129	set4
T13	set4
T135	set4
T14	set4
T140	set4
T144	set4
T148	set4
T153	set4
T154	set4
T155	set4
T158	set4
T16	set4
T164	set4
T166	set4
T177	set4
T178	set4
T180	set4
T186	set4
T188	set4
T189	set4
T19	set4
T192	set4
T193	set4
T196	set4
T20	set4
T205	set4
T206	set4
T209	set4
T211	set4
T229	set4
T230	set4
T239	set4
T24	set4
T25	set4
T252	set4
T256	set4
T257	set4
T31	set4
T35	set4
T38	set4
T39	set4
T49	set4
T50	set4
T51	set4
T53	set4
T55	set4
T63	set4
T71	set4
T77	set4
T83	set4
T88	set4
T91	set4
T92	set4
T97	set4
T99	set4
T06	set5
T07	set5
T08	set5
T09	set5
T100	set5
T104	set5
T108	set5
T109	set5
T110	set5
T112	set5
T114	set5
T115	set5
T116	set5
T117	set5
T118	set5
T119	set5
T123	set5
T125	set5
T128	set5
T131	set5
T132	set5
T134	set5
T136	set5
T137	set5
T138	set5
T139	set5
T141	set5
T143	set5
T145	set5
T146	set5
T147	set5
T149	set5
T15	set5
T152	set5
T160	set5
T161	set5
T162	set5
T163	set5
T165	set5
T17	set5
T170	set5
T171	set5
T172	set5
T173	set5
T174	set5
T175	set5
T176	set5
T179	set5
T18	set5
T181	set5
T183	set5
T184	set5
T185	set5
T187	set5
T190	set5
T194	set5
T200	set5
T201	set5
T202	set5
T204	set5
T21	set5
T210	set5
T22	set5
T220	set5
T221	set5
T222	set5
T223	set5
T224	set5
T225	set5
T226	set5
T227	set5
T23	set5
T233	set5
T234	set5
T235	set5
T236	set5
T237	set5
T238	set5
T240	set5
T241	set5
T250	set5
T251	set5
T253	set5
T254	set5
T255	set5
T259	set5
T260	set5
T27	set5
T28	set5
T29	set5
T30	set5
T32	set5
T37	set5
T40	set5
T43	set5
T44	set5
T45	set5
T46	set5
T47	set5
T54	set5
T56	set5
T58	set5
T59	set5
T60	set5
T61	set5
T62	set5
T66	set5
T67	set5
T70	set5
T72	set5
T74	set5
T75	set5
T78	set5
T81	set5
T86	set5
T87	set5
T89	set5
T94	set5
T98	set5
