# Supplementary material for: A transcriptome-based association study of growth, wood quality, and oleoresin traits in a slash pine breeding population
Source: PLoS Genet. 2022 Feb 2;18(2):e1010017. doi: 10.1371/journal.pgen.1010017 (PMC8843129; doi:10.1371/journal.pgen.1010017)
Supplement: S8 Table — (XLSX) [file pgen.1010017.s011.xlsx]

## Sheet: hubgenes_OY_greenyellow
AverageShortestPathLength	BetweennessCentrality	ClosenessCentrality	ClusteringCoefficient	Degree	Eccentricity	IsSingleNode	name	NeighborhoodConnectivity	NumberOfDirectedEdges	NumberOfUndirectedEdges	PartnerOfMultiEdgedNodePairs	Radiality	selected	SelfLoops	shared name	Stress	TopologicalCoefficient
1.16216	0.0888889	0.860465	0.602856	62	2	FALSE	c115114.graph_c0	40.5968	0	62	0	0.997543	FALSE	0	c115114.graph_c0	3302	0.548605
1.16216	0.0138163	0.860465	0.668958	62	2	FALSE	c117666.graph_c0	42.629	0	62	0	0.997543	FALSE	0	c117666.graph_c0	1524	0.576068
1.16216	0.0163047	0.860465	0.662084	62	2	FALSE	c137524.graph_c0	42.371	0	62	0	0.997543	FALSE	0	c137524.graph_c0	1520	0.572581
1.12162	0.0243111	0.891566	0.619231	65	2	FALSE	c153824.graph_c0	41.0154	0	65	0	0.998157	FALSE	0	c153824.graph_c0	1960	0.554262
1.13514	0.0193724	0.880952	0.636409	64	2	FALSE	c153841.graph_c0	41.5781	0	64	0	0.997952	FALSE	0	c153841.graph_c0	1798	0.561867
1.13514	0.0477398	0.880952	0.629464	64	2	FALSE	c157490.graph_c0	41.3594	0	64	0	0.997952	FALSE	0	c157490.graph_c0	1942	0.566353
1.10811	0.0340179	0.902439	0.601399	66	2	FALSE	c160613.graph_c0	40.4242	0	66	0	0.998362	FALSE	0	c160613.graph_c0	2102	0.546274
1.14865	0.0207116	0.870588	0.645673	63	2	FALSE	c160926.graph_c0	41.8889	0	63	0	0.997748	FALSE	0	c160926.graph_c0	1696	0.566066
1.16216	0.0187863	0.860465	0.664199	62	2	FALSE	c163313.graph_c0	42.4839	0	62	0	0.997543	FALSE	0	c163313.graph_c0	1624	0.574106
1.12162	0.0243111	0.891566	0.619231	65	2	FALSE	c175849.graph_c0	41.0154	0	65	0	0.998157	FALSE	0	c175849.graph_c0	1960	0.554262
