# Supplementary material for: A transcriptome-based association study of growth, wood quality, and oleoresin traits in a slash pine breeding population
Source: PLoS Genet. 2022 Feb 2;18(2):e1010017. doi: 10.1371/journal.pgen.1010017 (PMC8843129; doi:10.1371/journal.pgen.1010017)
Supplement: S9 Table — (XLSX) [file pgen.1010017.s012.xlsx]

## Sheet: S8_Table
	GeneID	COG_class	COG_class_annotation	GO_annotation	KEGG_annotation	KOG_class	KOG_class_annotation	Pfam_annotation	Swissprot_annotation	eggNOG_class	eggNOG_class_annotation	nr_annotation
52099	c159577.graph_c0	56.6	--	--	K13993|3.20811e-41|cic:CICLE_v10033350mg|K13993 HSP20 family protein | (RefSeq) hypothetical protein	[O]	Posttranslational modification, protein turnover, chaperones	Hsp20/alpha crystallin family	17.9 kDa class II heat shock protein GN=HSP17.9 OS=Helianthus annuus (Common sunflower) PE=2 SV=1	--	--	hypothetical protein CICLE_v10033350mg [Citrus clementina]
29124	c165474.graph_c0	87.8	--	Cellular Component: endoplasmic reticulum (GO:0005783);; Biological Process: response to stress (GO:0006950);; Biological Process: response to abiotic stimulus (GO:0009628);;	K13993|4.47765e-52|vvi:104881029|K13993 HSP20 family protein | (RefSeq) 22.0 kDa class IV heat shock protein	[O]	Posttranslational modification, protein turnover, chaperones	Hsp20/alpha crystallin family	22.7 kDa class IV heat shock protein (Precursor) GN=HSP22.7 OS=Pisum sativum (Garden pea) PE=2 SV=1	--	--	unknown [Picea sitchensis]
64544	c137313.graph_c1	--	--	--	--	--	--	--	--	--	--	unknown [Picea sitchensis]
74281	c152517.graph_c0	96.3	--	Molecular Function: DNA-binding transcription factor activity (GO:0003700);; Cellular Component: nucleus (GO:0005634);; Biological Process: regulation of transcription, DNA-templated (GO:0006355);; Biological Process: response to heat (GO:0009408);; Molecular Function: sequence-specific DNA binding (GO:0043565);;	K09419|1.49866e-85|sita:101753729|K09419 heat shock transcription factor, other eukaryote | (RefSeq) heat stress transcription factor A-2b-like	[K]	Transcription	HSF-type DNA-binding	Heat stress transcription factor A-2b OS=Oryza sativa subsp. japonica (Rice) PE=2 SV=1	--	--	unknown [Picea sitchensis]
44436	c171450.graph_c0	82	--	--	K13993|9.21665e-45|ppp:PHYPADRAFT_213039|K13993 HSP20 family protein | (RefSeq) hypothetical protein	[O]	Posttranslational modification, protein turnover, chaperones	Hsp20/alpha crystallin family	18.1 kDa class I heat shock protein (Fragment) GN=HSP18.1 OS=Medicago sativa (Alfalfa) PE=2 SV=1	--	--	unknown [Picea sitchensis]
97395	c165222.graph_c0	--	--	--	--	--	--	--	--	--	--	unknown [Picea sitchensis]
96203	c173632.graph_c0	--	--	--	K13993|1.06467e-21|sind:105160926|K13993 HSP20 family protein | (RefSeq) 17.6 kDa class I heat shock protein-like	[O]	Posttranslational modification, protein turnover, chaperones	Hsp20/alpha crystallin family	18.1 kDa class I heat shock protein GN=HSP18.1 OS=Arabidopsis thaliana (Mouse-ear cress) PE=2 SV=1	--	--	unknown [Picea sitchensis]
