# Supplementary material for: A transcriptome-based association study of growth, wood quality, and oleoresin traits in a slash pine breeding population
Source: PLoS Genet. 2022 Feb 2;18(2):e1010017. doi: 10.1371/journal.pgen.1010017 (PMC8843129; doi:10.1371/journal.pgen.1010017)
Supplement: S10 Table — (XLSX) [file pgen.1010017.s013.xlsx]

## Sheet: OY(row data)
Sample 1	Target 3	27.0726	26.734	26.6998	26.6154
Sample 1	Target 2	25.5915	25.5173	25.4095	25.3883
Sample 1	Target 1	24.866	24.6787	24.7316	24.6575
Sample 1	Target 4	20.6431	20.2771	20.3781	20.4764
Sample 2	Target 3	27.4277	27.4544	27.2652	27.3651
Sample 2	Target 2	25.5572	25.5806	25.4341	25.4434
Sample 2	Target 1	25.9363	25.9328	25.9619	25.8896
Sample 2	Target 4	21.8769	21.462	22.0235	22.2942
Sample 3	Target 3	26.9667	26.9083	26.835	26.8745
Sample 3	Target 2	25.0617	25.0652	24.9868	24.9701
Sample 3	Target 1	24.0792	23.9596	23.8285	23.9693
Sample 3	Target 4	19.3391	19.5566	19.3954	18.9463
Sample 4	Target 3	27.5692	27.7188	27.6524	27.9683
Sample 4	Target 2	25.9271	25.9008	25.9526	25.9949
Sample 4	Target 1	24.9495	25.0472	25.043	25.1291
Sample 4	Target 4	20.5772	20.6448	21.0943	21.6043
Sample 5	Target 3	26.8235	26.744	26.9259	26.8593
Sample 5	Target 2	24.6879	24.702	24.8392	24.8307
Sample 5	Target 1	24.6399	24.8255	24.7669	24.7517
Sample 5	Target 4	20.4429	20.6294	20.3912	20.3556
Sample 6	Target 3	26.7949	26.8987	26.8792	26.953
Sample 6	Target 2	25.2139	25.2212	25.1094	25.2352
Sample 6	Target 1	25.6272	25.6399	25.5272	25.8363
Sample 6	Target 4	20.414	20.2298	20.6474	21.1191
Sample 7	Target 1	24.8722	24.8585	24.7608	24.7132
Sample 7	Target 2	25.0133	24.8864	24.8924	25.021
Sample 7	Target 3	26.6337	26.5239	26.6271	26.5815
Sample 7	Target 4	20.1546	20.534	20.1515	19.9461
Sample 8	Target 1	25.472	25.5008	25.486	25.3978
Sample 8	Target 2	25.4371	25.3116	25.3246	25.2916
Sample 8	Target 3	27.0797	27.1237	27.0628	26.981
Sample 8	Target 4	21.0607	21.0846	21.0161	20.9706
Sample 9	Target 1	26.1068	26.0428	25.9415	25.9484
Sample 9	Target 2	26.0118	25.9811	25.9387	25.7952
Sample 9	Target 3	27.4134	27.1467	27.2451	27.1971
Sample 9	Target 4	21.3884	21.2958	20.9723	21.1682
Sample 10	Target 1	24.5165	24.5934	24.6611	24.7224
Sample 10	Target 2	24.8714	24.8194	24.9107	24.9635
Sample 10	Target 3	26.6972	26.8662	26.7184	27.0156
Sample 10	Target 4	20.1164	20.4549	20.0763	20.7131
Sample 11	Target 1	24.0389	24.0906	24.0615	24.2436
Sample 11	Target 2	25.0895	25.3158	25.2403	25.3543
Sample 11	Target 3	26.9291	26.8863	26.9441	26.9582
Sample 11	Target 4	20.2156	20.2692	20.4612	20.5108
Sample 12	Target 1	25.2779	25.2543	25.2453	25.3196
Sample 12	Target 2	25.6001	25.5619	25.6506	25.6945
Sample 12	Target 3	26.4579	26.4995	26.6118	26.6176
Sample 12	Target 4	19.3766	19.7114	19.6685	19.6501
Sample 13	Target 1	25.7724	25.6124	25.6725	25.578
Sample 13	Target 2	25.6307	25.5908	25.4723	25.5326
Sample 13	Target 3	27.0526	26.9011	26.7112	26.8422
Sample 13	Target 4	20.5441	20.5058	20.3188	21.4004
Sample 14	Target 1	24.1337	24.1113	24.1278	24.0758
Sample 14	Target 2	24.7388	24.6549	24.731	24.664
Sample 14	Target 3	26.3305	26.2616	26.3041	26.2888
Sample 14	Target 4	20.1584	20.1803	20.4854	20.4332
Sample 15	Target 1	24.1117	24.0123	23.9471	24.0035
Sample 15	Target 2	24.3829	24.3634	24.3116	24.1738
Sample 15	Target 3	27.2882	27.1911	27.1132	27.1074
Sample 15	Target 4	20.0875	20.3006	19.5295	20.1514
Sample 16	Target 1	24.1492	24.2227	24.2331	24.3179
Sample 16	Target 2	24.7877	24.7472	24.8293	24.9246
Sample 16	Target 3	26.9659	26.9879	26.9748	27.1215
Sample 16	Target 4	19.8822	19.98	20.0913	20.3916
Sample 17	Target 1	25.4656	25.5867	25.5519	25.7394
Sample 17	Target 2	25.4826	25.4587	25.4761	25.5647
Sample 17	Target 3	27.1939	27.2051	27.1444	27.2976
Sample 17	Target 4	21.3818	21.148	20.9627	21.6844
Sample 18	Target 1	24.0812	24.0253	24.1092	24.1519
Sample 18	Target 2	25.0685	24.9647	24.9983	25.0546
Sample 18	Target 3	27.0515	27.1833	27.1461	27.1754
Sample 18	Target 4	20.0646	19.1312	20.4989	19.4852
Sample 19	Target 1	23.6719	23.6683	23.581	23.6478
Sample 19	Target 2	24.2204	24.1909	24.1251	24.1793
Sample 19	Target 3	26.9293	27.0156	26.8766	26.9747
Sample 19	Target 4	21.8162	22.6891	22.5779	23.5435
Sample 20	Target 1	25.4385	25.4499	25.3444	25.3652
Sample 20	Target 2	25.3713	25.2423	25.2206	25.2555
Sample 20	Target 3	27.0587	27.0297	26.9566	27.2501
Sample 20	Target 4	23.93	25.4388	24.0509	24.63

## Sheet: DBH(row data)
Sample 2-1	Target 5	26.9563	26.9768	27.0524	26.9766
Sample 2-1	Target 6	28.7709	28.9321	28.8154	29.1024
Sample 2-1	Target 7	26.9045	26.7994	26.9182	26.9744
Sample 2-1	Target 4	19.8347	20.5426	20.2916	19.9206
Sample 2-2	Target 5	27.3697	27.3016	27.0966	27.1537
Sample 2-2	Target 6	29.9967	29.9411	30.1321	29.9728
Sample 2-2	Target 7	26.5515	26.6855	26.5019	26.4552
Sample 2-2	Target 4	19.5468	19.1762	19.2738	19.2086
Sample 2-3	Target 5	25.8751	25.5875	25.566	25.6752
Sample 2-3	Target 6	28.5552	28.6538	28.438	28.7147
Sample 2-3	Target 7	26.7139	26.4947	26.3458	26.5163
Sample 2-3	Target 4	19.6477	19.323	19.4629	19.4103
Sample 2-4	Target 5	26.3673	26.3497	26.371	26.2341
Sample 2-4	Target 6	28.0811	28.1219	28.0944	28.0411
Sample 2-4	Target 7	26.1721	26.1662	26.1863	26.1117
Sample 2-4	Target 4	19.0119	19.0952	19.0497	19.5129
Sample 2-5	Target 5	25.0948	25.1125	25.0359	25.0673
Sample 2-5	Target 6	28.2579	28.3519	28.3367	28.2106
Sample 2-5	Target 7	25.5951	25.4935	25.3868	25.3972
Sample 2-5	Target 4	19.2002	19.0048	19.1091	18.9694
Sample 2-6	Target 5	24.9094	24.817	25.035	25.1824
Sample 2-6	Target 6	25.1094	25.1071	25.1394	25.2781
Sample 2-6	Target 7	25.6134	25.6384	25.5688	25.74
Sample 2-6	Target 4	19.1903	18.9523	18.9785	19.2803
Sample 2-7	Target 5	24.8417	24.804	24.8239	24.9693
Sample 2-7	Target 6	26.6634	26.6986	26.8836	26.6563
Sample 2-7	Target 7	24.2641	24.3194	24.5104	24.2912
Sample 2-7	Target 4	19.011	18.8539	19.0019	18.9212
Sample 2-8	Target 5	24.4772	24.4873	24.556	24.5155
Sample 2-8	Target 6	27.8581	27.9452	27.8864	28.0648
Sample 2-8	Target 7	23.1887	23.3297	23.2375	23.2669
Sample 2-8	Target 4	18.353	18.3744	18.4873	18.3002
Sample 2-9	Target 5	25.739	25.4602	25.5172	25.525
Sample 2-9	Target 6	28.2389	28.3139	28.3175	28.4092
Sample 2-9	Target 7	24.4764	24.6815	24.4451	24.4135
Sample 2-9	Target 4	18.7173	18.9798	19.4943	19.1642
Sample 2-10	Target 5	26.647	26.9271	26.8332	26.9513
Sample 2-10	Target 6	32.6955	34.0785	32.9847	33.1243
Sample 2-10	Target 7	26.6234	26.5861	26.7158	26.5675
Sample 2-10	Target 4	19.5691	19.4617	19.8719	19.6979
Sample 2-11	Target 5	26.1998	26.0998	26.1356	25.9668
Sample 2-11	Target 6	31.1868	31.5383	31.2245	30.9711
Sample 2-11	Target 7	26.3441	26.3782	26.5266	26.414
Sample 2-11	Target 4	19.5233	19.2547	19.2584	19.5511
Sample 2-12	Target 5	25.3365	25.5412	25.363	25.427
Sample 2-12	Target 6	30.3424	30.1357	30.2659	30.6389
Sample 2-12	Target 7	26.6119	26.6571	26.5404	26.5938
Sample 2-12	Target 4	19.3088	19.2622	19.2253	19.1338
Sample 2-13	Target 5	26.4053	26.6549	26.3786	26.5877
Sample 2-13	Target 6	27.6045	27.5	27.6829	27.7071
Sample 2-13	Target 7	26.8141	26.7597	26.7052	26.7438
Sample 2-13	Target 4	19.8692	20.1164	19.9204	20.4519
Sample 2-14	Target 5	25.8818	25.8297	25.9507	25.9044
Sample 2-14	Target 6	33.9686	33.6856	33.6707	34.9429
Sample 2-14	Target 7	25.9712	26.0421	25.8181	26.3673
Sample 2-14	Target 4	19.8627	19.3949	19.5542	19.6707
Sample 2-15	Target 5	25.9947	25.6902	25.6142	25.6225
Sample 2-15	Target 6	26.0026	25.9132	25.7972	25.9456
Sample 2-15	Target 7	26.8412	26.9598	26.6231	26.642
Sample 2-15	Target 4	19.2789	19.0961	19.2854	19.5597
Sample 2-16	Target 5	26.9525	26.9575	26.9893	27.066
Sample 2-16	Target 6	28.407	28.3933	28.1961	28.2962
Sample 2-16	Target 7	27.1847	27.1211	27.2261	27.3764
Sample 2-16	Target 4	19.734	19.8761	20.1598	19.9496
Sample 2-17	Target 5	26.2159	26.3023	26.013	26.2298
Sample 2-17	Target 6	26.1618	26.1039	26.1026	26.0916
Sample 2-17	Target 7	25.977	25.8634	25.9485	26.0887
Sample 2-17	Target 4	19.529	19.5475	19.66	18.9064
Sample 2-18	Target 5	25.5036	25.4669	25.6892	25.5856
Sample 2-18	Target 6	26.0186	26.2094	26.1549	26.2339
Sample 2-18	Target 7	25.8305	25.6809	25.8362	25.8207
Sample 2-18	Target 4	19.7254	19.3466	19.8702	19.568
Sample 2-19	Target 5	24.6712	24.7219	24.8957	24.9658
Sample 2-19	Target 6	35.5127	34.4871	34.729	33.5035
Sample 2-19	Target 7	26.0152	26.1502	26.1928	26.1426
Sample 2-19	Target 4	19.2455	20.0128	18.9777	19.3096
Sample 2-20	Target 5	26.096	26.27	26.5364	26.4961
Sample 2-20	Target 6	28.891	28.7128	28.657	28.7507
Sample 2-20	Target 7	25.885	26.0052	25.9723	25.9165
Sample 2-20	Target 4	19.9701	19.7568	19.7449	19.6877

## Sheet: Ht(row data)
Sample 3-1	Target 8	26.6272	26.5417	26.5175	26.2247
Sample 3-1	Target 9	23.5146	23.3942	23.3552	23.4289
Sample 3-1	Target 10	28.3163	28.2342	28.1357	28.2162
Sample 3-1	Target 11	31.4225	31.5243	31.6709	32.0008
Sample 3-1	Target 12	24.4156	24.6345	24.3238	24.2809
Sample 3-1	Target 4	20.1042	19.8025	20.0449	20.4278
Sample 3-2	Target 8	34.6856	33.9223	34.5622	34.6172
Sample 3-2	Target 9	22.1319	22.8251	22.6874	22.6497
Sample 3-2	Target 10	33.7301	33.2291	32.826	33.2289
Sample 3-2	Target 11	25.5763	25.5463	25.5643	25.4468
Sample 3-2	Target 12	23.0385	23.2095	23.0343	23.0147
Sample 3-2	Target 4	21.2016	20.3996	19.5988	20.8414
Sample 3-3	Target 8	27.4118	27.2468	27.4891	27.4881
Sample 3-3	Target 9	23.8544	23.6967	23.894	23.882
Sample 3-3	Target 10	29.7543	29.0835	29.5224	30.7347
Sample 3-3	Target 11	25.1038	25.1179	25.16	25.2126
Sample 3-3	Target 12	22.4208	22.661	22.6506	22.7395
Sample 3-3	Target 4	19.6467	19.9301	20.0919	19.7827
Sample 3-4	Target 8	32.0168	31.6749	32.1679	31.9
Sample 3-4	Target 9	22.0621	22.1505	22.1851	22.2462
Sample 3-4	Target 10	28.996	29.7585	29.3779	29.138
Sample 3-4	Target 11	24.9566	24.983	25.0217	24.9555
Sample 3-4	Target 12	23.7291	23.6866	23.8378	23.6905
Sample 3-4	Target 4	20.114	20.0614	20.2677	20.1129
Sample 3-5	Target 8	26.0856	25.9642	26.0131	25.9525
Sample 3-5	Target 9	23.6396	23.536	23.5178	23.4882
Sample 3-5	Target 10	26.3129	26.1331	25.942	26.1964
Sample 3-5	Target 11	24.3101	24.2839	24.1064	24.1584
Sample 3-5	Target 12	24.183	24.135	24.0021	23.9913
Sample 3-5	Target 4	19.1634	19.4358	19.4278	19.9885
Sample 3-6	Target 8	32.3579	32.0626	30.6617	32.1808
Sample 3-6	Target 9	22.1465	22.0889	22.0624	22.0134
Sample 3-6	Target 10	29.3002	29.1006	29.1015	28.9014
Sample 3-6	Target 11	25.2008	24.7297	24.8051	25.0301
Sample 3-6	Target 12	23.8496	23.6631	23.4692	23.6283
Sample 3-6	Target 4	20.7546	20.2965	20.5246	20.2027
Sample 3-7	Target 8	25.9406	25.8898	25.9487	25.9772
Sample 3-7	Target 9	23.9012	23.8753	23.9329	23.9668
Sample 3-7	Target 10	29.5008	29.3223	29.3978	29.9742
Sample 3-7	Target 11	25.0308	25.2701	25.2119	25.1245
Sample 3-7	Target 12	23.5568	23.4331	23.6069	23.6641
Sample 3-7	Target 4	19.2882	19.7412	19.6176	19.1507
Sample 3-8	Target 8	34.1551	38.1488	38.5365	36.6177
Sample 3-8	Target 9	22.8645	22.9328	22.9286	22.9659
Sample 3-8	Target 10	31.9665	32.9604	32.3593	32.1081
Sample 3-8	Target 11	24.3169	24.3381	24.57	24.752
Sample 3-8	Target 12	23.013	22.9932	23.0121	23.1537
Sample 3-8	Target 4	20.1335	20.4498	19.8771	20.0575
Sample 3-9	Target 8	31.9332	32.1298	31.6236	31.4325
Sample 3-9	Target 9	23.6983	23.5716	23.5703	23.5727
Sample 3-9	Target 10	32.6992	30.624	33.0909	32.4918
Sample 3-9	Target 11	25.0311	25.1463	24.8997	24.9752
Sample 3-9	Target 12	23.8672	23.5117	23.5344	23.612
Sample 3-9	Target 4	20.645	20.555	20.5247	21.5513
Sample 3-10	Target 8	34.6909	34.6939	34.21	30.0721
Sample 3-10	Target 9	23.6759	23.5058	23.5478	23.4485
Sample 3-10	Target 10	36.6622	35.5707	35.0115	31.7792
Sample 3-10	Target 11	25.9903	25.9517	25.9714	25.9814
Sample 3-10	Target 12	23.7246	23.2982	23.352	23.5113
Sample 3-10	Target 4	21.1148	20.6047	20.524	20.6723
Sample 3-11	Target 8	33.1838	33.4416	30.4324	34.8217
Sample 3-11	Target 9	22.9381	22.9701	22.9871	23.1459
Sample 3-11	Target 10	34.0598	34.4709	35.327	35.4652
Sample 3-11	Target 11	24.8113	25.0032	24.7293	23.0775
Sample 3-11	Target 12	24.0632	24.1108	24.0324	24.1475
Sample 3-11	Target 4	20.9716	20.7499	20.6914	20.5299
Sample 3-12	Target 8	31.8961	31.9461	28.3904	31.5565
Sample 3-12	Target 9	21.9751	21.9574	22.0231	22.1037
Sample 3-12	Target 10	28.2103	28.8	28.6093	28.6431
Sample 3-12	Target 11	24.2984	24.3621	24.3089	24.3565
Sample 3-12	Target 12	22.1243	22.3157	22.205	22.2865
Sample 3-12	Target 4	20.3953	19.7992	20.1597	20.0818
Sample 3-13	Target 8	30.23	29.9619	29.8359	29.937
Sample 3-13	Target 9	23.0909	22.9828	22.9402	22.9272
Sample 3-13	Target 10	32.246	31.1638	31.2688	31.2199
Sample 3-13	Target 11	24.2405	24.662	24.1998	24.2024
Sample 3-13	Target 12	23.427	23.2196	23.482	23.3422
Sample 3-13	Target 4	20.2081	20.642	20.2139	20.0611
Sample 3-14	Target 8	33.8131	33.348	33.0845	34.9515
Sample 3-14	Target 9	22.539	22.3904	22.4353	22.4039
Sample 3-14	Target 10	32.6008	32.6204	31.9524	32.0724
Sample 3-14	Target 11	24.0763	24.2184	24.108	24.0713
Sample 3-14	Target 12	22.1102	21.9464	21.9646	21.6794
Sample 3-14	Target 4	19.987	19.5815	19.7164	19.7112
Sample 3-15	Target 8	34.311	33.4356	33.762	34.8958
Sample 3-15	Target 9	23.8822	23.9356	23.936	24.0333
Sample 3-15	Target 10	33.217	32.9796	33.6877	33.789
Sample 3-15	Target 11	25.3285	25.4869	25.5535	25.5129
Sample 3-15	Target 12	24.133	24.0926	23.8541	23.9851
Sample 3-15	Target 4	20.1467	20.2188	20.3417	20.4489
Sample 3-16	Target 8	33.5278	33.5455	33.7906	32.6187
Sample 3-16	Target 9	23.1662	23.2382	23.2285	23.3074
Sample 3-16	Target 10	34.0274	34.3783	35.0246	35.5912
Sample 3-16	Target 11	25.1571	25.238	25.0922	24.7433
Sample 3-16	Target 12	22.7193	22.4755	22.5671	22.6207
Sample 3-16	Target 4	20.2132	20.8802	20.4695	21.2703
Sample 3-17	Target 8	34.8796	35.9828	34.3962	34.4636
Sample 3-17	Target 9	23.9723	23.9011	23.9435	23.8013
Sample 3-17	Target 10	32.7083	32.6441	32.7212	32.1689
Sample 3-17	Target 11	25.267	25.0785	25.2401	25.1583
Sample 3-17	Target 12	24.1325	24.2452	24.175	23.895
Sample 3-17	Target 4	20.2043	20.6201	21.107	20.4974
Sample 3-18	Target 8	34.9792	29.9755	35.7762	34.5657
Sample 3-18	Target 9	22.3719	22.271	22.2436	22.2039
Sample 3-18	Target 10	33.2305	31.6795	31.7474	31.3531
Sample 3-18	Target 11	24.7202	24.4896	24.4555	24.6155
Sample 3-18	Target 12	23.5614	23.46	23.3162	23.3243
Sample 3-18	Target 4	20.2768	20.0988	20.0353	20.0173
Sample 3-19	Target 8	34.1364	35.2924	35.3614	35.0734
Sample 3-19	Target 9	23.3743	23.449	23.381	23.5849
Sample 3-19	Target 10	32.1002	31.9634	32.3935	33.357
Sample 3-19	Target 11	25.7259	26.0005	26.0539	25.9818
Sample 3-19	Target 12	23.23	23.3635	23.0385	23.2404
Sample 3-19	Target 4	20.9189	20.9411	21.1118	21.0849
Sample 3-20	Target 8	30.9771	31.0199	29.5499	30.8408
Sample 3-20	Target 9	23.2177	23.1933	23.2872	23.1634
Sample 3-20	Target 10	31.4928	31.9773	33.3085	33.81
Sample 3-20	Target 11	25.8747	25.8879	25.7402	25.2809
Sample 3-20	Target 12	23.8943	23.6777	23.7414	23.2175
Sample 3-20	Target 4	20.4913	20.3592	19.7377	18.6188

## Sheet: samples
SAMPLE	OY		DBH		Ht
	L	H	L	H	L	H
	109-4	81-6	12-3	111-6	212-1	127-2
	20-4	26-3	2-2	119-2	98-3	213-5
	99-1	17-1	78-6	79-6	247-4	52-6
	20-1	51-5	19-4	47-1	38-1	61-5
	18-6	51-2	2-3	81-6	233-4	119-2
	27-6	38-2	130-3	122-4	237-3	106-4
	95-5	9-3	238-3	1-5	97-1	111-6
	19-3	49-2	233-4	40-6	44-4	40-6
	27-4	40-6	101-1	121-5	77-3	47-1
	77-4	16-1	20-1	106-4	12-3	127-4
GENE	311225	311225	338111	338111	165335	165335
	366749	366749	336796	336796	48339	48339
	326758	326758	332943	332943	334091	334091
					319077	319077
					356450	356450
